# Supplementary material for: Exploring the genomic and transcriptomic profiles of glycemic traits and drug repurposing
Source: J Biomed Sci. 2025 May 21;32:50. doi: 10.1186/s12929-025-01137-7 (PMC12096723; doi:10.1186/s12929-025-01137-7)
Supplement: Supplementary file 2 — Additional file 2. [file 12929_2025_1137_MOESM2_ESM.xlsx]

## Sheet: Table S1
Supplementary Table 1. Significant loci for HbA1c in the Taiwan Biobank (TWB) cohort (p<5×10-8)
Chr.	Pos.	SNP	Ref.	Eff.	Eff. Maf	Beta	SE	P	-Log10(P)
1	25215440	rs2375279	T	C	0.791481	-0.030648	0.00457951	2.20296e-11	10.657
1	25216993	rs9438866	A	C	0.787668	-0.0314174	0.00454032	4.54691e-12	11.3423
1	25434429	rs11802413	C	T	0.265973	0.0346436	0.0041945	1.47768e-16	15.8304
1	25434800	rs7541095	T	C	0.265978	0.0346332	0.0041945	1.50853e-16	15.8214
1	25435433	rs1534954	A	T	0.265978	0.0346172	0.00419458	1.55936e-16	15.8071
1	25436314	rs5773125	A	AT	0.265974	0.0346516	0.00419462	1.45705e-16	15.8365
1	25436411	rs6699896	A	T	0.265974	0.0346516	0.00419462	1.45705e-16	15.8365
1	25437686	rs9438905	A	G	0.265974	0.0346516	0.00419462	1.45705e-16	15.8365
1	25438992	rs4233043	A	G	0.265976	0.0346482	0.0041946	1.46641e-16	15.8337
1	25439405	chr1:25439405_TAAAC_T	TAAAC	T	0.265976	0.0346482	0.0041946	1.46641e-16	15.8337
1	25441118	rs11249250	G	A	0.266005	0.0346828	0.00419432	1.36215e-16	15.8658
1	25442446	rs10903129	A	G	0.266049	0.0346048	0.00419397	1.58253e-16	15.8006
1	25442718	rs36055238	G	GA	0.26601	0.034669	0.00419423	1.39824e-16	15.8544
1	25442730	rs10903130	A	T	0.26601	0.034669	0.00419423	1.39824e-16	15.8544
1	25443697	rs11249251	C	G	0.26601	0.034669	0.00419423	1.39824e-16	15.8544
1	25445224	rs6661533	A	G	0.266114	0.0346934	0.00419782	1.41296e-16	15.8499
1	25448152	rs35789222	CTT	C	0.26598	0.0346206	0.00419464	1.55027e-16	15.8096
1	25449191	rs12027110	A	T	0.264712	0.0347626	0.00420731	1.4392e-16	15.8419
1	25449242	rs12027135	A	T	0.26601	0.034669	0.00419423	1.39824e-16	15.8544
1	25451252	rs6699113	C	T	0.265975	0.0346718	0.00419447	1.39595e-16	15.8551
1	25451615	rs7554255	C	T	0.265975	0.0346718	0.00419447	1.39595e-16	15.8551
1	25452341	rs4649085	G	A	0.266006	0.0347114	0.00419436	1.28745e-16	15.8903
1	25452476	rs4649086	T	A	0.266004	0.0347056	0.00419438	1.30277e-16	15.8851
1	25454177	rs34006994	C	T	0.734003	-0.0346931	0.00419427	1.3334e-16	15.875
1	25456575	rs35497030	A	G	0.733999	-0.0346907	0.00419434	1.34124e-16	15.8725
1	25457332	rs34997029	A	G	0.733999	-0.0346907	0.00419434	1.34124e-16	15.8725
1	25457827	rs36003018	A	G	0.733999	-0.0346907	0.00419434	1.34124e-16	15.8725
1	25458060	rs35403885	G	A	0.733999	-0.0346907	0.00419434	1.34124e-16	15.8725
1	25458960	rs35530120	A	G	0.733999	-0.0346907	0.00419434	1.34124e-16	15.8725
1	25460822	rs61775174	G	A	0.730568	-0.0348742	0.00418113	7.43871e-17	16.1285
1	25461707	rs34933589	T	C	0.734044	-0.0346477	0.0041948	1.47266e-16	15.8319
1	25461931	rs35189848	A	G	0.733657	-0.0349887	0.00419894	7.96563e-17	16.0988
1	25461934	rs35346083	C	A	0.733657	-0.0349887	0.00419894	7.96563e-17	16.0988
1	25463707	rs34355819	A	T	0.734047	-0.0346434	0.00419482	1.48588e-16	15.828
1	25464254	rs75263923	A	G	0.734047	-0.0346434	0.00419482	1.48588e-16	15.828
1	25464716	rs34055966	A	G	0.733725	-0.0344279	0.00419478	2.27979e-16	15.6421
1	25464913	rs35328183	A	T	0.734047	-0.0346434	0.00419482	1.48588e-16	15.828
1	25465415	rs34226190	G	A	0.734047	-0.0346434	0.00419482	1.48588e-16	15.828
1	25465571	rs35743255	G	T	0.734045	-0.0346524	0.00419481	1.45932e-16	15.8358
1	25466424	rs34054126	G	A	0.734045	-0.0346524	0.00419481	1.45932e-16	15.8358
1	25471632	rs35614701	G	A	0.734066	-0.0342834	0.00419681	3.13626e-16	15.5036
1	25474299	rs35431118	C	T	0.734899	-0.0350885	0.00420534	7.25698e-17	16.1392
1	25474918	rs61775184	C	T	0.735554	-0.0350043	0.00421685	1.04064e-16	15.9827
1	25476604	rs35821610	G	C	0.736334	-0.0356657	0.00423439	3.70697e-17	16.431
1	25478252	rs66566426	T	A	0.737028	-0.0359864	0.00424715	2.41209e-17	16.6176
1	25478960	rs35109971	T	A	0.737359	-0.0358781	0.00425359	3.34845e-17	16.4752
1	25479621	rs35065124	T	C	0.737529	-0.0358356	0.00425535	3.75714e-17	16.4251
1	25480604	rs35589882	T	C	0.737789	-0.0357452	0.00425963	4.83794e-17	16.3153
1	25482457	rs61775190	T	C	0.7381	-0.0357102	0.00426567	5.73864e-17	16.2412
1	25482566	rs61775191	A	G	0.738104	-0.0356951	0.00426589	5.9338e-17	16.2267
1	25531592	rs35471383	G	A	0.751644	-0.0281848	0.00428746	4.92192e-11	10.3079
1	25531834	rs35793688	G	A	0.751375	-0.027714	0.00428622	1.01055e-10	9.99544
1	25532533	rs35260034	G	T	0.751413	-0.0276073	0.00428412	1.16636e-10	9.93317
1	25532809	rs61776810	G	A	0.751327	-0.0276261	0.0042821	1.11071e-10	9.9544
1	25534025	rs35178332	G	A	0.752098	-0.027466	0.00430512	1.77804e-10	9.75006
1	50432169	rs1278518	T	C	0.0977718	-0.0455011	0.00623545	2.95367e-13	12.5296
1	50434349	rs1278516	G	A	0.0976642	-0.0455607	0.0062384	2.82272e-13	12.5493
1	50436480	rs146738936	CCAAGCA	C	0.0976688	-0.045545	0.00623848	2.8784e-13	12.5408
1	50438569	rs17106175	G	A	0.0976642	-0.0455607	0.0062384	2.82272e-13	12.5493
1	50440694	rs12076604	T	C	0.0976759	-0.0454509	0.00623824	3.2123e-13	12.4932
1	50442426	rs72898910	C	G	0.0996796	-0.0442212	0.00618628	8.82872e-13	12.0541
1	50443069	rs12072155	T	A	0.0976037	-0.0457008	0.00624004	2.42289e-13	12.6157
1	50444313	rs17106184	G	A	0.0975553	-0.0455649	0.00624122	2.87862e-13	12.5408
1	50463103	rs72898921	C	T	0.097447	-0.0459295	0.00624564	1.93587e-13	12.7131
1	50466011	rs72898923	C	T	0.0974472	-0.0458444	0.00624465	2.12472e-13	12.6727
1	50469359	rs17106219	C	T	0.0995249	-0.0443657	0.00619083	7.73873e-13	12.1113
1	50477698	rs17106235	C	G	0.0995064	-0.0444634	0.00619106	6.90929e-13	12.1606
1	50478962	rs1474784	C	G	0.0995064	-0.0444634	0.00619106	6.90929e-13	12.1606
1	50479854	rs3789576	G	T	0.0974576	-0.0458776	0.00624385	2.02768e-13	12.693
1	50488456	rs3789577	G	A	0.0971271	-0.0466842	0.00625516	8.48406e-14	13.0714
1	50495549	rs72898950	T	C	0.0995565	-0.0445594	0.00618948	6.08507e-13	12.2157
1	50497846	rs72898951	G	C	0.0995538	-0.0445629	0.00618958	6.06505e-13	12.2172
1	50498186	rs72898953	T	C	0.0995166	-0.0444199	0.00619092	7.26494e-13	12.1388
1	50498774	rs113028610	C	T	0.0972736	-0.0450053	0.00625182	6.10594e-13	12.2142
1	50501304	rs72898961	G	A	0.0973456	-0.0458484	0.00624814	2.18052e-13	12.6614
1	50501534	rs57775942	A	G	0.0987335	-0.0432106	0.00621815	3.69116e-12	11.4328
1	50504803	rs10493149	A	G	0.0992644	-0.0451215	0.0062002	3.41932e-13	12.4661
1	50505736	rs72898971	A	G	0.0971839	-0.046411	0.00625478	1.17688e-13	12.9293
1	50506129	rs58446086	A	G	0.0971774	-0.0463943	0.00625512	1.20437e-13	12.9192
1	50507592	rs59622625	C	T	0.0991851	-0.0451689	0.00620581	3.39292e-13	12.4694
1	50510299	rs72898974	C	T	0.0952532	-0.0455977	0.00631337	5.1324e-13	12.2897
1	50512006	rs113834846	C	G	0.0952292	-0.0453617	0.00631414	6.79535e-13	12.1678
1	50515533	rs1846522	G	A	0.0971743	-0.0439368	0.00626161	2.27907e-12	11.6422
1	50521075	rs72898980	A	G	0.0951484	-0.0454116	0.00631569	6.49699e-13	12.1873
1	50522155	rs3827731	A	G	0.0954392	-0.0452439	0.00630806	7.40504e-13	12.1305
1	50527084	rs59029934	C	T	0.0952958	-0.0450764	0.00631034	9.1568e-13	12.0383
1	50534023	rs56985406	G	A	0.0951776	-0.0451693	0.00631426	8.49696e-13	12.0707
1	50540120	rs57490213	G	A	0.0952443	-0.045359	0.00631208	6.70049e-13	12.1739
1	50544471	rs60848584	C	T	0.0953504	-0.0450111	0.00630826	9.70537e-13	12.013
1	50553778	rs3789581	T	C	0.0956693	-0.0446981	0.00629614	1.25966e-12	11.8997
1	50556195	rs147696085	G	A	0.0945621	-0.0459058	0.00633661	4.3603e-13	12.3605
1	50558188	rs115072809	C	T	0.0956659	-0.0446567	0.00629621	1.32181e-12	11.8788
1	50561719	rs3789582	G	A	0.0956759	-0.0446795	0.00629627	1.28837e-12	11.89
1	50571988	rs143778922	G	GT	0.0956848	-0.0447816	0.00629632	1.14617e-12	11.9408
1	50587913	rs72900903	A	G	0.0956666	-0.0446483	0.00629621	1.33456e-12	11.8747
1	50602985	rs57400675	C	T	0.095723	-0.0447948	0.00629417	1.10905e-12	11.955
1	50606625	rs112516611	G	A	0.0957168	-0.0447869	0.00629432	1.12062e-12	11.9505
1	50606715	rs111901479	G	A	0.0956698	-0.0446031	0.00629609	1.40436e-12	11.8525
1	50629523	rs72900922	G	A	0.0957573	-0.0447298	0.00629382	1.19187e-12	11.9238
1	50635944	rs72900926	C	G	0.0957102	-0.0447329	0.00629512	1.20019e-12	11.9207
1	50642287	rs72900932	T	C	0.0957608	-0.0447533	0.00629374	1.15933e-12	11.9358
1	50650446	rs112045565	C	G	0.0957315	-0.0450266	0.00629669	8.66552e-13	12.0622
1	50652855	rs72900938	T	C	0.095721	-0.0449633	0.00629701	9.34753e-13	12.0293
1	50655854	rs76852824	T	C	0.095721	-0.0449633	0.00629701	9.34753e-13	12.0293
1	50658907	rs72900940	C	T	0.0957176	-0.0449547	0.00629712	9.44921e-13	12.0246
1	50661242	rs72900944	C	T	0.095589	-0.0446932	0.00630117	1.31989e-12	11.8795
1	50661852	rs12098132	C	A	0.0975799	-0.043708	0.00627225	3.21758e-12	11.4925
1	50661864	rs149126847	CTT	C	0.0961601	-0.044263	0.00630341	2.19559e-12	11.6584
1	50670601	rs116692933	T	C	0.0959952	-0.0456291	0.00628903	4.02638e-13	12.3951
1	50671204	rs12070594	C	A	0.0980451	-0.0443218	0.00623455	1.17369e-12	11.9304
1	50673329	rs57254915	G	T	0.0959927	-0.0456333	0.00628884	3.99998e-13	12.3979
1	50674964	rs12091972	A	C	0.0981807	-0.0443771	0.00622993	1.05928e-12	11.975
1	50677993	rs72900956	G	T	0.096131	-0.0456784	0.00628423	3.64677e-13	12.4381
1	50680136	rs72900957	A	G	0.0961951	-0.0458232	0.00628214	3.01949e-13	12.5201
1	50684148	rs112108602	A	AG	0.0982571	-0.0446132	0.0062277	7.89138e-13	12.1028
1	50696456	rs58029717	A	G	0.0962303	-0.0458478	0.00628136	2.91327e-13	12.5356
1	50700630	rs12063007	G	T	0.0982791	-0.0445438	0.00622716	8.52005e-13	12.0696
1	50707931	rs12086130	C	T	0.0982896	-0.0443865	0.00622687	1.02151e-12	11.9908
1	50713843	rs115100714	G	A	0.105092	-0.0395327	0.00605404	6.59956e-11	10.1805
1	50724642	rs72900979	T	C	0.0993977	-0.0462019	0.00618897	8.36348e-14	13.0776
1	50724787	rs72900982	C	T	0.0993977	-0.0462019	0.00618897	8.36348e-14	13.0776
1	50725260	rs59318346	C	A	0.0982845	-0.0444576	0.00622716	9.42305e-13	12.0258
1	50726263	rs11205766	T	A	0.0982845	-0.0444576	0.00622716	9.42305e-13	12.0258
1	50727084	rs72900983	T	C	0.0993977	-0.0462019	0.00618897	8.36348e-14	13.0776
1	50728312	rs12090545	A	G	0.101447	-0.044943	0.00613797	2.4534e-13	12.6102
1	50731643	rs111580012	C	A	0.0962354	-0.04576	0.00628136	3.23188e-13	12.4905
1	50734464	rs12091670	A	G	0.0994004	-0.0462104	0.00618887	8.26917e-14	13.0825
1	50735752	rs57793888	A	G	0.0993977	-0.0462019	0.00618897	8.36348e-14	13.0776
1	50740088	rs72900998	T	C	0.0993977	-0.0462019	0.00618897	8.36348e-14	13.0776
1	50742204	rs113818968	C	CT	0.0993977	-0.0462019	0.00618897	8.36348e-14	13.0776
1	50742902	rs76589723	G	A	0.0962354	-0.04576	0.00628136	3.23188e-13	12.4905
1	50743476	rs79090772	T	C	0.0962354	-0.04576	0.00628136	3.23188e-13	12.4905
1	50743501	rs147982975	CATTTTTAGT	C	0.0962354	-0.04576	0.00628136	3.23188e-13	12.4905
1	50747124	rs72902706	A	C	0.0993977	-0.0462019	0.00618897	8.36348e-14	13.0776
1	50748005	rs72902708	C	T	0.101449	-0.0449514	0.00613788	2.42656e-13	12.615
1	50751413	rs113730976	T	C	0.101504	-0.0449705	0.00613555	2.32225e-13	12.6341
1	50752167	rs2137676	C	G	0.0994727	-0.0462026	0.00618579	8.11621e-14	13.0906
1	50753516	rs12073283	C	G	0.0963137	-0.0458313	0.00627801	2.88615e-13	12.5397
1	50754619	rs12064411	A	G	0.100302	-0.0471394	0.006168	2.14217e-14	13.6691
1	50755008	rs111352324	T	C	0.0994823	-0.0462557	0.00618565	7.59384e-14	13.1195
1	50755431	rs113611257	G	A	0.0994782	-0.0462759	0.00618583	7.41994e-14	13.1296
1	50755734	rs112282787	T	C	0.0994568	-0.0462586	0.0061864	7.61935e-14	13.1181
1	50757330	rs72902722	T	C	0.0976698	-0.0461767	0.00624662	1.45106e-13	12.8383
1	50757591	rs12063943	T	C	0.0994575	-0.0462505	0.0061864	7.695e-14	13.1138
1	50757828	rs72902726	T	C	0.0994575	-0.0462505	0.0061864	7.695e-14	13.1138
1	50759200	rs141935515	G	T	0.0957699	-0.0460184	0.00629603	2.70292e-13	12.5682
1	50760593	rs148698031	T	C	0.0993845	-0.046346	0.00618902	7.01e-14	13.1543
1	50763127	rs112717424	A	G	0.0994596	-0.0462248	0.0061863	7.93437e-14	13.1005
1	50766263	rs72902729	A	G	0.0994623	-0.0462012	0.00618621	8.16199e-14	13.0882
1	50766956	rs77701130	G	C	0.0994623	-0.0462012	0.00618621	8.16199e-14	13.0882
1	50770144	rs113119450	T	C	0.0994623	-0.0462012	0.00618621	8.16199e-14	13.0882
1	50771630	rs112095647	C	G	0.0994685	-0.0462895	0.00618584	7.29791e-14	13.1368
1	50774304	rs72902736	A	G	0.0994678	-0.0463052	0.00618591	7.16201e-14	13.145
1	50775179	rs80326064	C	T	0.0994678	-0.0463052	0.00618591	7.16201e-14	13.145
1	50776469	rs12084054	C	T	0.0994678	-0.0463052	0.00618591	7.16201e-14	13.145
1	50777970	rs72902744	A	G	0.0994823	-0.0462734	0.0061854	7.41367e-14	13.13
1	50780483	rs12089747	C	T	0.101529	-0.0451117	0.00613461	1.93895e-13	12.7124
1	50782644	rs12074850	A	G	0.101529	-0.0451117	0.00613461	1.93895e-13	12.7124
1	50783643	rs112299817	G	A	0.0994796	-0.0462618	0.00618549	7.52631e-14	13.1234
1	50783856	rs111701872	C	T	0.0994796	-0.0462618	0.00618549	7.52631e-14	13.1234
1	50785236	rs72902755	G	T	0.0994796	-0.0462618	0.00618549	7.52631e-14	13.1234
1	50786946	rs12075991	T	C	0.101529	-0.0451117	0.00613461	1.93895e-13	12.7124
1	50789648	rs72902763	T	C	0.0994817	-0.0462249	0.0061854	7.86905e-14	13.1041
1	50789740	rs68136082	C	CTTCAAT	0.101536	-0.0451186	0.00613454	1.92155e-13	12.7163
1	50790005	rs80297338	C	A	0.0994789	-0.0462586	0.00618547	7.55466e-14	13.1218
1	50790419	rs58432198	C	T	0.0994796	-0.0462579	0.0061855	7.56287e-14	13.1213
1	50791026	rs72902765	T	G	0.0994796	-0.0462579	0.0061855	7.56287e-14	13.1213
1	50794996	rs1015085	C	A	0.0994816	-0.0462514	0.0061855	7.62371e-14	13.1178
1	50795327	rs72902767	A	G	0.0994816	-0.0462514	0.0061855	7.62371e-14	13.1178
1	50796293	rs72902768	C	T	0.0994844	-0.0462472	0.0061854	7.65635e-14	13.116
1	50796981	rs60788683	A	C	0.0994844	-0.0462472	0.0061854	7.65635e-14	13.116
1	50796992	rs59430062	C	T	0.0994844	-0.0462472	0.0061854	7.65635e-14	13.116
1	50799696	rs72902772	C	T	0.0994844	-0.0462472	0.0061854	7.65635e-14	13.116
1	50800802	rs3789587	C	T	0.101545	-0.0450885	0.00613479	1.99782e-13	12.6994
1	50800851	rs3789588	G	A	0.0994844	-0.0462472	0.0061854	7.65635e-14	13.116
1	50803346	rs12085022	T	C	0.0994837	-0.0461922	0.00618551	8.19987e-14	13.0862
1	50804282	rs72902776	G	A	0.0970223	-0.0460231	0.00625692	1.91138e-13	12.7187
1	50806606	rs72902777	T	C	0.0994816	-0.0461938	0.00618563	8.19209e-14	13.0866
1	50810818	rs11205771	A	G	0.0994828	-0.046209	0.00618703	8.14508e-14	13.0891
1	50811043	rs72902778	A	G	0.0994828	-0.046209	0.00618703	8.14508e-14	13.0891
1	50818774	rs111701702	T	C	0.0994617	-0.0461572	0.00618688	8.66755e-14	13.0621
1	50818885	rs12058197	T	C	0.0994617	-0.0461572	0.00618688	8.66755e-14	13.0621
1	50819233	rs11205773	T	C	0.099482	-0.0462147	0.00618804	8.16299e-14	13.0882
1	50820483	rs12096626	G	A	0.0994617	-0.0461572	0.00618688	8.66755e-14	13.0621
1	50821282	rs11205777	T	A	0.101511	-0.0450081	0.00613596	2.22638e-13	12.6524
1	50825158	rs72902785	G	A	0.0994617	-0.0461572	0.00618688	8.66755e-14	13.0621
1	50827934	rs72902789	G	C	0.0994617	-0.0461572	0.00618688	8.66755e-14	13.0621
1	50828460	rs112931784	G	A	0.0994617	-0.0461572	0.00618688	8.66755e-14	13.0621
1	50830121	rs59786222	C	T	0.101515	-0.045045	0.00613596	2.12861e-13	12.6719
1	50831235	rs12062764	G	A	0.101514	-0.0450423	0.00613604	2.1372e-13	12.6702
1	50833925	rs2095864	C	T	0.0994637	-0.0461913	0.00618696	8.31809e-14	13.08
1	50834015	rs2095865	C	T	0.0994637	-0.0461913	0.00618696	8.31809e-14	13.08
1	50835985	rs60483827	G	A	0.099472	-0.0461609	0.00618674	8.61715e-14	13.0646
1	50837933	rs111655515	C	T	0.0980872	-0.0472077	0.00623454	3.69805e-14	13.432
1	50838042	rs60832780	T	C	0.099472	-0.0461609	0.00618674	8.61715e-14	13.0646
1	50840330	rs72904709	A	G	0.099472	-0.0461609	0.00618674	8.61715e-14	13.0646
1	50840601	rs57839936	T	C	0.0986975	-0.0462655	0.00621118	9.47461e-14	13.0234
1	50844390	rs12067513	G	A	0.0994665	-0.0461274	0.00618695	8.99578e-14	13.046
1	50844655	rs57412341	A	G	0.0994665	-0.0461274	0.00618695	8.99578e-14	13.046
1	50847320	rs72904713	A	G	0.0994665	-0.0461274	0.00618695	8.99578e-14	13.046
1	50848859	rs59390962	C	T	0.0994678	-0.0461512	0.00618684	8.72862e-14	13.0591
1	50848977	rs12083647	A	G	0.0994678	-0.0461512	0.00618684	8.72862e-14	13.0591
1	50849784	rs72904718	T	C	0.0996378	-0.0457657	0.00618675	1.39655e-13	12.8549
1	50858092	rs3838295	A	AT	0.0994678	-0.0461512	0.00618684	8.72862e-14	13.0591
1	50858874	rs72904719	G	T	0.0994678	-0.0461512	0.00618684	8.72862e-14	13.0591
1	50863101	rs113910111	T	C	0.0994678	-0.0461512	0.00618684	8.72862e-14	13.0591
1	50863315	rs111779227	A	C	0.0994678	-0.0461512	0.00618684	8.72862e-14	13.0591
1	50867507	rs2175794	A	T	0.0994678	-0.0461512	0.00618684	8.72862e-14	13.0591
1	50868816	rs72904725	C	T	0.0987406	-0.0465619	0.00621022	6.53482e-14	13.1848
1	50874729	rs59128535	T	A	0.101525	-0.0448982	0.00613577	2.54036e-13	12.5951
1	50876363	rs72904730	G	C	0.0994809	-0.0461015	0.0061863	9.23031e-14	13.0348
1	50877137	rs72904732	A	G	0.0994809	-0.0461015	0.0061863	9.23031e-14	13.0348
1	50877184	rs58791125	G	A	0.101531	-0.044944	0.00613539	2.39472e-13	12.6207
1	50879283	rs148881741	TGAATC	T	0.0993573	-0.0460667	0.00619259	1.01995e-13	12.9914
1	50880991	rs12058681	A	T	0.0994967	-0.0461527	0.00618549	8.60546e-14	13.0652
1	50881541	rs12088617	T	G	0.101547	-0.0449947	0.00613461	2.23585e-13	12.6506
1	50885609	rs12068606	C	T	0.101547	-0.0449947	0.00613461	2.23585e-13	12.6506
1	50886174	rs72904737	G	A	0.0994967	-0.0461527	0.00618549	8.60546e-14	13.0652
1	50887396	rs138422027	C	A	0.0994967	-0.0461527	0.00618549	8.60546e-14	13.0652
1	50888048	rs144432213	C	G	0.0994967	-0.0461527	0.00618549	8.60546e-14	13.0652
1	50890151	rs138368422	A	G	0.0994967	-0.0461527	0.00618549	8.60546e-14	13.0652
1	50890460	rs138714168	T	C	0.0994967	-0.0461527	0.00618549	8.60546e-14	13.0652
1	50891138	rs9701805	G	C	0.101547	-0.0449947	0.00613461	2.23585e-13	12.6506
1	50891671	rs60329786	C	T	0.0994967	-0.0461527	0.00618549	8.60546e-14	13.0652
1	50896769	rs12076849	C	T	0.101655	-0.0447532	0.00613417	2.98553e-13	12.525
1	50897424	rs11205788	G	A	0.0996064	-0.045878	0.00618495	1.19826e-13	12.9214
1	50897601	rs72904745	C	G	0.0996064	-0.045878	0.00618495	1.19826e-13	12.9214
1	50900904	rs57957311	T	A	0.0995575	-0.0460962	0.0061873	9.37587e-14	13.028
1	50901748	rs72904749	C	T	0.101615	-0.044873	0.0061363	2.63129e-13	12.5798
1	50904319	rs1573012	T	C	0.0995389	-0.0458661	0.00618788	1.24836e-13	12.9037
1	50905254	rs10399644	C	T	0.0995417	-0.0458873	0.0061878	1.21572e-13	12.9152
1	50905879	rs149007343	T	A	0.0995417	-0.0458873	0.0061878	1.21572e-13	12.9152
1	50906422	rs12073279	A	G	0.0995656	-0.0457943	0.00618822	1.36672e-13	12.8643
1	50906579	rs59542416	T	C	0.0995711	-0.045841	0.00618805	1.28922e-13	12.8897
1	50908467	rs140087721	T	C	0.0995479	-0.0459228	0.00618769	1.16307e-13	12.9344
1	50908570	rs58813795	C	T	0.0995479	-0.0459228	0.00618769	1.16307e-13	12.9344
1	50908936	rs60244988	T	G	0.0995479	-0.0459228	0.00618769	1.16307e-13	12.9344
1	50909092	rs140468540	T	C	0.0995479	-0.0459228	0.00618769	1.16307e-13	12.9344
1	50914273	rs57183177	A	G	0.0994221	-0.0461885	0.00619082	8.64759e-14	13.0631
1	50915922	rs12089041	C	T	0.0992152	-0.0452812	0.00621722	3.27658e-13	12.4846
1	50921743	rs12074982	T	C	0.100043	-0.0463115	0.00617255	6.2814e-14	13.2019
1	50923223	rs12071359	G	A	0.101474	-0.0448405	0.0061387	2.79599e-13	12.5535
1	50925897	rs12085666	A	G	0.101469	-0.0451749	0.00613866	1.86149e-13	12.7301
1	50926173	rs12095997	C	T	0.101419	-0.0450417	0.00614008	2.21714e-13	12.6542
1	50927740	rs72904771	A	G	0.0994533	-0.0463288	0.00618827	7.11071e-14	13.1481
1	50927973	rs12078434	G	C	0.0994533	-0.0463288	0.00618827	7.11071e-14	13.1481
1	50928426	rs59097691	C	T	0.101507	-0.0451237	0.00613726	1.95664e-13	12.7085
1	50932429	rs61115731	G	C	0.101436	-0.0453994	0.00614025	1.43532e-13	12.8431
1	50933543	rs59524047	G	A	0.100288	-0.0467898	0.00617248	3.46534e-14	13.4603
1	50935747	rs112780433	C	T	0.0999814	-0.0468799	0.00617542	3.18422e-14	13.497
1	50938225	rs60048959	C	T	0.0999842	-0.0468417	0.00617522	3.33361e-14	13.4771
1	50938369	rs60290409	C	A	0.0999842	-0.0468417	0.00617522	3.33361e-14	13.4771
1	50939995	rs59600829	C	T	0.0999856	-0.0468478	0.00617526	3.30943e-14	13.4802
1	50941202	rs12089568	G	T	0.095231	-0.0441679	0.00632698	2.94582e-12	11.5308
1	50944985	rs58762442	CTAA	C	0.101891	-0.0457853	0.0061284	8.00242e-14	13.0968
1	50949980	rs72904790	T	C	0.101954	-0.0456412	0.00612811	9.5394e-14	13.0205
1	50951151	rs12075888	C	T	0.0999009	-0.0468629	0.00617891	3.36164e-14	13.4734
1	50953664	rs141780344	A	G	0.0999023	-0.0468673	0.00617895	3.34464e-14	13.4757
1	50954169	rs113836734	A	G	0.101958	-0.0456529	0.00612805	9.39788e-14	13.027
1	50958107	rs77603669	G	T	0.0996454	-0.0471524	0.00618652	2.51669e-14	13.5992
1	50969343	rs111775483	CG	C	0.101867	-0.0460452	0.00613272	6.03211e-14	13.2195
1	50972693	rs3176466	C	T	0.101867	-0.0460399	0.00613274	6.07302e-14	13.2166
1	50973209	rs3176468	T	C	0.099653	-0.0474954	0.00618755	1.65186e-14	13.782
1	50974421	rs12855	C	T	0.101868	-0.0460313	0.00613274	6.1388e-14	13.2119
1	50977717	rs116475050	G	C	0.0991586	-0.0479411	0.00620352	1.099e-14	13.959
1	50984472	rs72906804	A	G	0.100271	-0.0455512	0.00616902	1.54577e-13	12.8109
1	50984773	rs72906805	G	A	0.100269	-0.0455482	0.00616906	1.55206e-13	12.8091
1	50985700	rs57331401	G	A	0.100269	-0.0455482	0.00616906	1.55206e-13	12.8091
1	50986396	rs6694036	T	A	0.100269	-0.0455482	0.00616906	1.55206e-13	12.8091
1	50997752	rs10888713	A	T	0.100428	-0.045624	0.00616204	1.32806e-13	12.8768
1	51004731	rs72906818	T	G	0.0989709	-0.0467641	0.0062139	5.27273e-14	13.278
1	51006569	rs148262742	T	C	0.0989418	-0.0466387	0.00621511	6.22109e-14	13.2061
1	51016739	rs72906827	C	G	0.0985051	-0.0471729	0.00622547	3.54594e-14	13.4503
1	51025797	rs72906845	G	T	0.0985	-0.0471392	0.00622608	3.71842e-14	13.4296
1	51027756	rs59595057	A	G	0.100524	-0.0462458	0.0061754	6.99458e-14	13.1552
1	51028331	rs113588455	G	A	0.0984889	-0.0471227	0.00622667	3.81589e-14	13.4184
1	51032395	rs67377357	G	C	0.0988191	-0.0468342	0.00621335	4.81172e-14	13.3177
1	51034150	rs72906860	G	A	0.0988171	-0.0468225	0.00621328	4.87843e-14	13.3117
1	51035688	rs113009268	GT	G	0.100832	-0.0460634	0.00616299	7.8111e-14	13.1073
1	51036224	rs56350439	C	A	0.0967889	-0.0398396	0.00627535	2.17959e-10	9.66162
1	51038661	rs72906863	C	T	0.102248	-0.0400375	0.00610863	5.61064e-11	10.251
1	51039547	rs113486502	TG	T	0.1022	-0.0401406	0.00610999	5.05959e-11	10.2959
1	51039549	rs114642927	C	A	0.1022	-0.0401406	0.00610999	5.05959e-11	10.2959
1	51039551	rs116218634	C	A	0.1022	-0.0401406	0.00610999	5.05959e-11	10.2959
1	51041214	rs12088739	A	G	0.102142	-0.0398677	0.00611178	6.90942e-11	10.1606
1	51042610	rs58922966	C	T	0.101216	-0.0409036	0.00614003	2.71451e-11	10.5663
1	51042795	rs60002258	C	A	0.102141	-0.039911	0.00611179	6.59149e-11	10.181
1	51042854	rs12078980	T	C	0.102141	-0.039911	0.00611179	6.59149e-11	10.181
1	51043949	chr1:51043949_A_AT	A	AT	0.102492	-0.038965	0.00611818	1.91166e-10	9.71859
1	51044358	rs59066428	A	T	0.104013	-0.0391852	0.00606735	1.06166e-10	9.97401
1	51048885	rs12082409	G	A	0.10403	-0.0391807	0.00606707	1.06474e-10	9.97276
1	51052021	rs58957319	T	C	0.102198	-0.039934	0.00611006	6.34875e-11	10.1973
1	51052892	rs7554514	C	T	0.104238	-0.0388558	0.00606807	1.52502e-10	9.81673
1	51055238	rs144958093	CTT	C	0.102187	-0.0398788	0.00610987	6.73479e-11	10.1717
1	51057653	rs138764714	CTTTA	C	0.104061	-0.0392091	0.00606545	1.02068e-10	9.99111
1	51058318	rs111868347	G	A	0.10056	-0.0409274	0.00616419	3.15757e-11	10.5006
1	51058918	rs59699538	C	T	0.104062	-0.0391545	0.00606542	1.08293e-10	9.9654
1	51059658	rs7514622	C	T	0.103687	-0.0389003	0.00608297	1.6109e-10	9.79293
1	51060560	rs13376646	T	C	0.103673	-0.0387221	0.00608569	1.98679e-10	9.70185
1	51061636	rs6689663	G	A	0.103455	-0.0387032	0.00609421	2.14824e-10	9.66792
1	51061970	rs72906900	T	G	0.101572	-0.0395701	0.00613935	1.15709e-10	9.93663
1	51062593	rs12066733	C	T	0.103409	-0.0385836	0.00609563	2.4631e-10	9.60852
1	51063025	rs4131141	C	T	0.102456	-0.0388711	0.00613096	2.30236e-10	9.63783
1	51063080	rs4131142	T	C	0.101477	-0.0392823	0.00614211	1.60426e-10	9.79473
1	51064073	rs60711697	C	G	0.103156	-0.0390274	0.00610595	1.64555e-10	9.78369
1	51064379	rs57975171	A	G	0.103133	-0.0389257	0.00610709	1.84885e-10	9.7331
1	51065317	rs72908816	T	C	0.101115	-0.0396656	0.00615701	1.18006e-10	9.9281
1	51066166	rs6662160	C	T	0.100851	-0.0392357	0.00616797	2.00786e-10	9.69727
1	51066686	rs112604690	A	T	0.100803	-0.0389188	0.00617079	2.8542e-10	9.54452
1	51066918	rs112442702	G	A	0.0967092	-0.037888	0.00629469	1.7587e-09	8.75481
1	117611355	rs826415	T	G	0.0809869	0.0387046	0.00678608	1.17581e-08	7.92966
1	117612209	rs3767809	T	C	0.208286	-0.0260285	0.00456166	1.15933e-08	7.93579
1	117612316	rs3767810	A	G	0.208291	-0.0260341	0.00456158	1.15045e-08	7.93913
1	117612523	rs143811622	AAGTC	A	0.213634	-0.0255746	0.00451692	1.49928e-08	7.82412
1	117612530	rs199858224	A	G	0.21344	-0.0254304	0.00451804	1.81966e-08	7.74001
1	117612998	rs3767812	G	A	0.213414	-0.025324	0.00451764	2.07929e-08	7.68208
1	117619517	rs17656269	C	T	0.0805239	0.0378297	0.00680775	2.75148e-08	7.56043
1	155132973	rs377668455	C	T	0.00128435	-0.457033	0.0518326	1.18309e-18	17.927
1	155258616	rs371626018	G	A	0.0013873	-0.458174	0.0499315	4.52804e-20	19.3441
1	155288507	rs377291996	A	G	0.00134949	-0.464106	0.0505611	4.40119e-20	19.3564
1	155300259	rs374805791	C	T	0.00134981	-0.464142	0.0505588	4.35532e-20	19.361
1	155417576	rs370334137	A	G	0.00142203	-0.461797	0.0492578	7.0053e-21	20.1546
1	155420617	rs371382391	G	A	0.00141856	-0.466098	0.0493168	3.4e-21	20.4685
1	155465773	rs368356997	G	A	0.0016215	-0.399608	0.0461396	4.72965e-18	17.3252
1	155659258	rs369173009	T	C	0.00169008	-0.375495	0.0451948	9.78583e-17	16.0094
1	155821272	rs146834586	A	T	0.00245797	-0.236333	0.037508	2.96823e-10	9.5275
1	155840904	rs377310521	A	G	0.00136646	-0.378778	0.0502477	4.7923e-14	13.3195
1	155997325	rs373197477	C	A	0.00106081	-0.351131	0.0570244	7.40715e-10	9.13035
1	156180261	rs6427302	G	A	0.109895	-0.0349375	0.00603095	6.92753e-09	8.15942
1	156180397	rs6693093	C	G	0.109791	-0.0345285	0.00603143	1.0379e-08	7.98384
1	156180567	rs6659794	T	C	0.109168	-0.0350655	0.00605083	6.8406e-09	8.16491
1	156181635	rs6427303	T	G	0.109756	-0.0342972	0.0060297	1.28754e-08	7.89024
1	156182722	rs6700348	C	G	0.0950071	-0.0353711	0.00641766	3.56343e-08	7.44813
1	156182924	rs11264453	G	A	0.109871	-0.0345468	0.00602327	9.73921e-09	8.01148
1	156183252	rs11264454	A	G	0.109892	-0.0343375	0.00602187	1.18558e-08	7.92607
1	156188576	rs2758615	T	C	0.153137	-0.0387136	0.0051549	5.94402e-14	13.2259
1	156189426	rs2842864	G	A	0.153162	-0.038646	0.00515428	6.52408e-14	13.1855
1	156189741	rs2842865	G	A	0.153169	-0.038659	0.00515395	6.37698e-14	13.1954
1	156189930	rs2842866	G	A	0.138191	-0.0410873	0.00537761	2.17793e-14	13.662
1	156190567	rs2758616	T	C	0.153258	-0.0386398	0.00515196	6.41702e-14	13.1927
1	156190902	rs2758617	A	G	0.137761	-0.0408927	0.00538767	3.21655e-14	13.4926
1	156190905	rs2842869	A	G	0.153072	-0.0387222	0.00515551	5.90838e-14	13.2285
1	156191101	rs2758618	T	C	0.153289	-0.0386213	0.00515124	6.54185e-14	13.1843
1	156192003	rs2842875	T	C	0.13702	-0.0417359	0.00539295	1.00862e-14	13.9963
1	156192768	rs2758619	A	G	0.153498	-0.0387055	0.00514441	5.35144e-14	13.2715
1	156193904	rs2842879	G	T	0.138461	-0.0411767	0.00536922	1.74378e-14	13.7585
1	156193927	rs2241111	T	C	0.137063	-0.0416916	0.00539179	1.06187e-14	13.9739
1	156195094	rs2540183	C	G	0.151943	-0.0393833	0.00516644	2.4953e-14	13.6029
1	156195499	rs3001790	T	G	0.153436	-0.0389344	0.00514623	3.88281e-14	13.4109
1	156195526	rs2984615	G	C	0.153361	-0.0389202	0.00514683	3.99288e-14	13.3987
1	156195551	rs2842882	T	G	0.153361	-0.0389202	0.00514683	3.99288e-14	13.3987
1	156198945	rs2842857	T	C	0.15353	-0.038798	0.00514396	4.63877e-14	13.3336
1	156199819	rs2072499	A	G	0.153746	-0.0388092	0.00513938	4.33304e-14	13.3632
1	156201505	rs2253677	C	G	0.153556	-0.0388423	0.00514327	4.30937e-14	13.3656
1	156202334	rs2253809	T	C	0.153703	-0.0388843	0.00514011	3.90468e-14	13.4084
1	156204684	rs2736605	T	C	0.153449	-0.039135	0.00514545	2.84946e-14	13.5452
1	156207356	rs2540182	T	A	0.138398	-0.0417251	0.00537108	7.9945e-15	14.0972
1	156210558	rs2736608	T	A	0.137068	-0.0420461	0.00539427	6.50501e-15	14.1868
1	156211216	rs2241108	C	G	0.153679	-0.0389019	0.00514308	3.93381e-14	13.4052
1	156211739	rs2495270	A	G	0.137106	-0.042083	0.00539353	6.10899e-15	14.214
1	156211979	rs2853641	A	G	0.153685	-0.0389441	0.00514288	3.68464e-14	13.4336
1	156212919	rs2241107	T	C	0.153671	-0.0389511	0.00514312	3.65624e-14	13.437
1	156214477	rs1060604	T	C	0.152162	-0.0395381	0.00516116	1.86063e-14	13.7303
1	156214667	rs1137703	T	C	0.153568	-0.0390755	0.00514197	2.99444e-14	13.5237
1	156215101	rs35335146	A	ACTC	0.153452	-0.0391545	0.00514443	2.73514e-14	13.563
1	156216469	rs2853644	G	C	0.136946	-0.0421001	0.00539395	5.98664e-15	14.2228
1	156216813	rs4998248	A	G	0.153548	-0.0390372	0.00514244	3.18868e-14	13.4964
1	156217474	rs2758595	C	A	0.136946	-0.0421001	0.00539395	5.98664e-15	14.2228
1	156218423	rs2540173	A	G	0.153564	-0.039029	0.00514227	3.2221e-14	13.4919
1	156219495	rs2758596	C	T	0.136964	-0.0419936	0.00539434	7.0312e-15	14.153
1	156219835	rs2853646	C	T	0.15201	-0.0395421	0.00516517	1.93707e-14	13.7129
1	156220292	rs6427307	A	G	0.153471	-0.0391855	0.00514635	2.6685e-14	13.5737
1	156221358	rs887953	T	C	0.15334	-0.0394092	0.00514793	1.93962e-14	13.7123
1	156224548	rs2758598	G	A	0.150795	-0.0400295	0.00519062	1.24745e-14	13.904
1	156224572	rs2247937	C	T	0.150584	-0.0401048	0.00519497	1.1713e-14	13.9313
1	156225414	rs2758600	C	T	0.150383	-0.039964	0.00519777	1.49601e-14	13.8251
1	156226097	rs2248074	C	T	0.152563	-0.0402608	0.00516251	6.29647e-15	14.2009
1	156226180	rs2248080	T	A	0.151218	-0.04059	0.00518079	4.73116e-15	14.325
1	156226225	rs2736613	T	C	0.152563	-0.0402608	0.00516251	6.29647e-15	14.2009
1	156228441	rs2758602	T	G	0.138383	-0.044003	0.00537548	2.72504e-16	15.5646
1	156229590	rs2758604	G	C	0.136272	-0.0412765	0.00543192	3.00536e-14	13.5221
1	156231377	rs2842871	A	G	0.139862	-0.0434967	0.00535086	4.36523e-16	15.36
1	156232129	rs2758606	G	A	0.138499	-0.0438871	0.00537235	3.13219e-16	15.5042
1	156232509	rs2251615	C	T	0.138503	-0.043892	0.00537231	3.10743e-16	15.5076
1	156234923	rs2736610	T	C	0.129851	-0.047987	0.00563559	1.68209e-17	16.7742
1	156238425	rs2736612	T	C	0.563401	-0.0369264	0.00378719	1.86903e-22	21.7284
1	156242034	rs1800247	T	C	0.305779	0.023241	0.00402384	7.67369e-09	8.115
1	156245771	rs2075166	G	A	0.249821	-0.0752429	0.00430501	2.48009e-68	67.6055
1	156246108	rs2075165	G	A	0.482464	-0.0370795	0.00373147	2.92438e-23	22.534
1	156249119	rs2241106	C	G	0.246954	-0.0746075	0.00432064	9.61969e-67	66.0168
1	156249659	rs1804999	A	G	0.482361	-0.037112	0.00373009	2.58261e-23	22.5879
1	156254032	rs2540168	T	C	0.299398	0.0246693	0.0040549	1.17634e-09	8.92947
1	156254513	rs7542798	T	C	0.482284	-0.0370261	0.00372613	2.92697e-23	22.5336
1	156254935	rs7542993	A	C	0.482332	-0.0371179	0.00372591	2.2722e-23	22.6436
1	156255004	rs10908492	C	T	0.482333	-0.037115	0.00372588	2.28797e-23	22.6405
1	156258269	rs2253358	T	C	0.298076	0.0244522	0.00406217	1.75382e-09	8.75602
1	156261145	rs759329	A	G	0.482804	-0.0373164	0.0037225	1.21018e-23	22.9172
1	156264648	rs7512751	T	G	0.482954	-0.0374037	0.00372208	9.43409e-24	23.0253
1	156265329	rs933489	T	C	0.482958	-0.0374187	0.00372243	9.14286e-24	23.0389
1	156270070	rs56658462	C	CTT	0.250409	-0.0751892	0.00428826	9.32917e-69	68.0302
1	156271044	rs16837272	A	C	0.233096	0.0270619	0.0044447	1.14208e-09	8.94231
1	156271910	rs2246476	T	C	0.298847	0.0259644	0.00405154	1.47398e-10	9.83151
1	156273015	rs11264463	A	G	0.254951	-0.0752869	0.00425569	5.8383e-70	69.2337
1	156274030	rs12128955	C	T	0.474901	-0.0382955	0.00371475	6.54227e-25	24.1843
1	156274267	rs12117947	A	T	0.254072	-0.0752704	0.00426009	8.63902e-70	69.0635
1	156274768	rs12122180	G	A	0.254074	-0.0752808	0.00426004	8.24113e-70	69.084
1	156275201	rs2270291	G	C	0.253955	-0.0751445	0.00426087	1.54237e-69	68.8118
1	156275454	rs9943105	T	C	0.47501	-0.0382648	0.00371282	6.74339e-25	24.1711
1	156276682	rs7542045	G	C	0.47501	-0.0382648	0.00371282	6.74339e-25	24.1711
1	156276937	rs2277872	T	G	0.220931	0.0272648	0.00447111	1.07677e-09	8.96788
1	156276951	rs2277871	A	G	0.254056	-0.0752811	0.00425975	8.0642e-70	69.0934
1	156277001	rs2277870	C	T	0.254056	-0.0752811	0.00425975	8.0642e-70	69.0934
1	156277690	rs10908493	C	T	0.253854	-0.0752591	0.00426133	9.9139e-70	69.0038
1	156278116	rs2248273	C	T	0.225881	0.0243177	0.00443163	4.0878e-08	7.38851
1	156278474	rs12038203	C	T	0.25271	-0.0748332	0.00427576	1.63558e-68	67.7863
1	156278506	rs12038217	C	T	0.253528	-0.0756824	0.00426525	2.27875e-70	69.6423
1	156278818	rs10752615	T	C	0.254056	-0.0752811	0.00425975	8.0642e-70	69.0934
1	156279093	rs374045021	C	T	0.00189846	-0.25234	0.0426385	3.26363e-09	8.4863
1	156279714	rs6701440	A	G	0.475183	-0.0382956	0.00371323	6.26015e-25	24.2034
1	156281096	rs11264464	T	G	0.25406	-0.0753123	0.00425972	7.06599e-70	69.1508
1	156281634	rs3001791	G	T	0.225828	0.0242655	0.00443237	4.39204e-08	7.35733
1	156281951	rs3806407	T	C	0.254311	-0.0751777	0.00426013	1.27299e-69	68.8952
1	156282346	rs3806408	C	A	0.25406	-0.0753123	0.00425972	7.06599e-70	69.1508
1	156283240	rs28372828	G	C	0.254061	-0.0753177	0.0042597	6.89779e-70	69.1613
1	156284567	rs12023438	A	G	0.254066	-0.0753602	0.00425974	5.79762e-70	69.2368
1	156286209	rs6679145	T	C	0.25277	-0.0748637	0.00427435	1.30435e-68	67.8846
1	156286938	rs112597390	T	C	0.254066	-0.0753602	0.00425974	5.79762e-70	69.2368
1	156287122	rs2104404	C	A	0.220909	0.0272278	0.00447098	1.13276e-09	8.94586
1	156288085	rs12121805	A	G	0.252864	-0.0752848	0.00427153	1.87854e-69	68.7262
1	156288712	rs4661038	A	T	0.220921	0.0272119	0.00447108	1.15911e-09	8.93588
1	156289162	rs12563631	T	C	0.254066	-0.0753602	0.00425974	5.79762e-70	69.2368
1	156290510	rs12130361	C	T	0.253096	-0.0753996	0.00426871	9.50669e-70	69.022
1	156290761	rs7537271	G	A	0.220938	0.0272267	0.00447133	1.13783e-09	8.94392
1	156291700	rs3795728	G	C	0.220938	0.0272267	0.00447133	1.13783e-09	8.94392
1	156292862	rs6800	A	C	0.25414	-0.0754823	0.00426013	3.59044e-70	69.4449
1	156293306	rs10908494	A	G	0.254062	-0.0753674	0.00425995	5.71463e-70	69.243
1	156294149	rs10908495	T	C	0.254075	-0.0754959	0.00425966	3.27717e-70	69.4845
1	156294209	rs10908496	G	A	0.254075	-0.0754959	0.00425966	3.27717e-70	69.4845
1	156297689	rs12072638	T	G	0.474071	-0.0380686	0.0037179	1.34819e-24	23.8702
1	156298539	rs7523827	C	G	0.220842	0.0270454	0.00447482	1.50788e-09	8.82163
1	156299598	rs12128785	A	G	0.25426	-0.0754962	0.00426105	3.62769e-70	69.4404
1	156300078	rs2985710	G	C	0.225718	0.0246714	0.00443556	2.66885e-08	7.57368
1	156300270	rs12079226	G	A	0.220842	0.0270454	0.00447482	1.50788e-09	8.82163
1	156300469	rs67034206	C	T	0.254075	-0.0754959	0.00425966	3.27717e-70	69.4845
1	156303555	rs12127403	A	C	0.256919	-0.07466	0.00426197	1.23688e-68	67.9077
1	156303767	rs12128249	T	C	0.254075	-0.0754959	0.00425966	3.27717e-70	69.4845
1	156304672	rs12033708	T	C	0.253891	-0.0755497	0.00426139	2.97812e-70	69.5261
1	156304794	rs11264468	C	G	0.252772	-0.0754467	0.00426911	8.05436e-70	69.094
1	156304949	rs10908497	G	A	0.254075	-0.0754959	0.00425966	3.27717e-70	69.4845
1	156305517	rs7522948	G	A	0.254075	-0.0754959	0.00425966	3.27717e-70	69.4845
1	156305680	rs2842862	A	C	0.226541	0.0249018	0.00443314	1.94436e-08	7.71122
1	156306425	rs6696400	C	T	0.220247	0.0268263	0.00448158	2.15687e-09	8.66618
1	156306955	rs11264469	A	G	0.254075	-0.0754959	0.00425966	3.27717e-70	69.4845
1	156308384	rs10908498	T	C	0.25408	-0.0754963	0.00425965	3.26919e-70	69.4856
1	156309385	rs10908499	G	C	0.254075	-0.0754959	0.00425966	3.27717e-70	69.4845
1	156309677	rs12038689	T	C	0.254075	-0.0754959	0.00425966	3.27717e-70	69.4845
1	156310505	rs67432426	GATAA	G	0.225685	0.0246578	0.00443583	2.72142e-08	7.5652
1	156310880	rs10908500	A	T	0.25406	-0.0754798	0.00425981	3.54292e-70	69.4506
1	156311178	rs2230195	G	A	0.253705	-0.0756494	0.0042626	2.14847e-70	69.6679
1	156311180	rs2230194	G	A	0.253705	-0.0756494	0.0042626	2.14847e-70	69.6679
1	156311229	rs12132794	G	C	0.25406	-0.0754798	0.00425981	3.54292e-70	69.4506
1	156311615	rs12755542	A	G	0.226871	0.0249632	0.00442922	1.74346e-08	7.75859
1	156312433	rs2985711	A	G	0.703279	-0.0253302	0.00405778	4.32178e-10	9.36434
1	156312858	rs2495269	A	G	0.703279	-0.0253302	0.00405778	4.32178e-10	9.36434
1	156313923	rs12047086	C	A	0.255099	-0.0751116	0.00425569	1.20985e-69	68.9173
1	156314509	rs113434996	GT	G	0.254061	-0.0754834	0.00425983	3.49511e-70	69.4565
1	156314744	rs12047994	C	A	0.253187	-0.0753542	0.00426692	1.00679e-69	68.9971
1	156315012	rs12040868	G	T	0.254061	-0.0754834	0.00425983	3.49511e-70	69.4565
1	156315024	rs12038481	T	C	0.254061	-0.0754834	0.00425983	3.49511e-70	69.4565
1	156315073	rs12037778	A	G	0.25166	-0.0753124	0.00427732	2.55311e-69	68.5929
1	156315722	rs10908501	G	T	0.254061	-0.0754834	0.00425983	3.49511e-70	69.4565
1	156315973	rs10494304	G	C	0.254119	-0.0756511	0.00426074	1.85889e-70	69.7307
1	156316023	rs66965793	G	A	0.254119	-0.0756511	0.00426074	1.85889e-70	69.7307
1	156316204	rs72710222	T	C	0.254061	-0.0754834	0.00425983	3.49511e-70	69.4565
1	156316632	rs2764404	C	T	0.226161	0.0251372	0.00443877	1.4894e-08	7.82699
1	156317569	rs2249790	C	T	0.226878	0.0249848	0.00442921	1.69455e-08	7.77095
1	156317612	rs2296374	T	C	0.475026	-0.0386531	0.00371513	2.42084e-25	24.616
1	156320362	rs12120137	C	T	0.254046	-0.0754606	0.00425968	3.80197e-70	69.42
1	156320618	rs12134983	T	C	0.254046	-0.0754606	0.00425968	3.80197e-70	69.42
1	156321574	rs2250265	T	C	0.226866	0.0250309	0.00442928	1.59594e-08	7.79698
1	156321644	rs12116478	C	T	0.254046	-0.0754606	0.00425968	3.80197e-70	69.42
1	156321809	rs12138564	G	T	0.254046	-0.0754606	0.00425968	3.80197e-70	69.42
1	156322575	rs11264472	A	G	0.474985	-0.0386541	0.00371515	2.41517e-25	24.6171
1	156323487	rs12757481	T	C	0.702815	-0.0254979	0.00405773	3.31383e-10	9.47967
1	156323641	rs111850227	A	C	0.254046	-0.0754606	0.00425968	3.80197e-70	69.42
1	156323701	rs4445457	G	A	0.225584	0.0246642	0.00443692	2.72018e-08	7.5654
1	156324106	rs6672860	C	T	0.218465	0.0268468	0.00449613	2.36222e-09	8.62668
1	156324358	rs12023704	C	A	0.254046	-0.0754606	0.00425968	3.80197e-70	69.42
1	156324420	rs12045339	G	A	0.254049	-0.0754768	0.00425968	3.55291e-70	69.4494
1	156324794	rs148501476	A	AT	0.254046	-0.0754606	0.00425968	3.80197e-70	69.42
1	156325662	rs61814799	C	T	0.216752	0.0265718	0.0045194	4.12395e-09	8.38469
1	156326972	rs11264473	A	T	0.253992	-0.0755886	0.00426044	2.3605e-70	69.627
1	156328872	rs12142634	A	T	0.253612	-0.0753156	0.00426716	1.20275e-69	68.9198
1	156329601	rs113279830	A	G	0.253996	-0.075581	0.00426046	2.44004e-70	69.6126
1	156329787	rs2985709	A	C	0.22753	0.0250052	0.00443057	1.6665e-08	7.77819
1	156330056	rs12029695	C	T	0.254168	-0.0756479	0.00426215	2.09191e-70	69.6795
1	156330125	rs12048077	T	A	0.253997	-0.075567	0.0042604	2.57485e-70	69.5892
1	156330291	rs10908502	A	G	0.254009	-0.0754854	0.00426025	3.57637e-70	69.4466
1	156330319	rs7543925	T	C	0.221686	0.0273867	0.0044691	8.92147e-10	9.04956
1	156330892	rs10908503	C	T	0.254009	-0.0754854	0.00426025	3.57637e-70	69.4466
1	156331330	rs67840238	AAAT	A	0.224967	0.0244281	0.00444145	3.80355e-08	7.41981
1	156331440	rs3001785	T	C	0.226014	0.0245731	0.0044353	3.0238e-08	7.51945
1	156332784	rs12141236	A	C	0.254009	-0.0754854	0.00426025	3.57637e-70	69.4466
1	156333736	rs2764402	C	T	0.225362	0.0244243	0.00443851	3.74413e-08	7.42665
1	156334170	rs12563629	C	T	0.254189	-0.0755721	0.00426022	2.48768e-70	69.6042
1	156334991	rs3762281	A	G	0.475386	-0.0386414	0.0037173	2.6658e-25	24.5742
1	156335495	rs12117951	G	A	0.254009	-0.0754854	0.00426025	3.57637e-70	69.4466
1	156337127	rs11264475	G	A	0.254009	-0.0754854	0.00426025	3.57637e-70	69.4466
1	156337389	rs11264476	C	G	0.254009	-0.0754854	0.00426025	3.57637e-70	69.4466
1	156338240	rs139949895	GGA	G	0.254028	-0.0754852	0.00426024	3.57605e-70	69.4466
1	156339581	rs2296375	G	C	0.254028	-0.0754852	0.00426024	3.57605e-70	69.4466
1	156341374	rs12117903	G	T	0.254028	-0.0754852	0.00426024	3.57605e-70	69.4466
1	156342540	rs12022194	T	A	0.254028	-0.0754852	0.00426024	3.57605e-70	69.4466
1	156343491	rs61814809	A	T	0.219833	0.0278888	0.00448596	5.08415e-10	9.29378
1	156343735	rs2764409	G	T	0.701109	-0.0256163	0.00405462	2.6607e-10	9.575
1	156344313	rs2025577	T	C	0.486345	-0.0369698	0.00373215	3.99681e-23	22.3983
1	156344356	rs12022657	A	G	0.262987	-0.0728007	0.00423357	3.31175e-66	65.4799
1	156344836	rs2274226	A	G	0.485985	-0.0371713	0.00373144	2.28266e-23	22.6416
1	156348350	rs12132919	C	A	0.254114	-0.0753991	0.0042596	4.8799e-70	69.3116
1	156351105	rs67108128	CAGT	C	0.256551	-0.0738956	0.00424985	1.19522e-67	66.9226
1	156351363	rs11264477	C	T	0.256556	-0.0739737	0.00425047	9.07328e-68	67.0422
1	156351807	rs12035737	C	T	0.255065	-0.0733892	0.00426536	2.79403e-66	65.5538
1	156353223	rs77707432	G	GA	0.265765	-0.0712606	0.00422619	9.9221e-64	63.0034
1	156357104	rs2764408	T	A	0.445839	0.0355207	0.00373408	1.8871e-21	20.7242
1	156357925	rs112017075	G	A	0.256513	-0.0741215	0.0042511	5.17474e-68	67.2861
1	156358094	rs111929202	T	C	0.256451	-0.0741051	0.0042518	5.8213e-68	67.235
1	156358115	chr1:156358115_C_CTAAA	C	CTAAA	0.445164	0.035277	0.00373737	3.81742e-21	20.4182
1	156360092	rs138962112	CTAAG	C	0.256779	-0.0740683	0.0042509	6.35099e-68	67.1972
1	156362540	rs68170055	C	G	0.264722	-0.0717083	0.00423049	2.21079e-64	63.6555
1	156364040	rs2764407	G	A	0.689215	-0.0241166	0.00402687	2.11749e-09	8.67418
1	156373729	rs75355142	G	T	0.244776	-0.0263957	0.00431856	9.85535e-10	9.00633
1	156373816	rs79549829	T	C	0.245085	-0.0264	0.00431574	9.55142e-10	9.01993
1	156376422	rs61570191	G	A	0.243268	-0.0257952	0.00434378	2.88433e-09	8.53996
1	156402420	rs375304842	C	T	0.00181164	-0.238851	0.0437182	4.67829e-08	7.32991
1	158582714	rs34312002	CAATT	C	0.672677	0.0217134	0.00398051	4.90733e-08	7.30916
1	158583378	rs863366	G	C	0.494261	0.0222274	0.00371171	2.12333e-09	8.67298
1	158583542	rs863368	A	G	0.494258	0.0222203	0.00371161	2.14644e-09	8.66828
1	158584352	rs2479861	G	A	0.494258	0.0222203	0.00371161	2.14644e-09	8.66828
1	158584467	rs2479862	G	T	0.494258	0.0222203	0.00371161	2.14644e-09	8.66828
1	158584819	rs35149863	CT	C	0.494258	0.0222203	0.00371161	2.14644e-09	8.66828
1	158584912	rs2482959	C	T	0.494258	0.0222203	0.00371161	2.14644e-09	8.66828
1	158585404	rs860773	T	C	0.494243	0.0222173	0.00371178	2.16064e-09	8.66542
1	158585493	rs2479863	G	T	0.494243	0.0222173	0.00371178	2.16064e-09	8.66542
1	158586325	rs857692	C	A	0.485677	0.021399	0.00375261	1.18351e-08	7.92683
1	158587786	rs857694	C	T	0.493115	0.0221634	0.00371584	2.45839e-09	8.60935
1	158588352	rs857695	T	A	0.49438	0.0222683	0.00371111	1.97239e-09	8.70501
1	158590127	rs857696	G	A	0.494427	0.0223363	0.00371135	1.76595e-09	8.75302
1	158590595	rs857697	T	A	0.494383	0.0222587	0.00371113	2.00458e-09	8.69798
1	158591967	rs2779119	T	C	0.492603	0.0220093	0.00371845	3.24759e-09	8.48844
1	158593286	rs2022386	G	A	0.673247	0.0218827	0.00396028	3.29023e-08	7.48277
1	158593531	rs2482966	T	A	0.673244	0.021877	0.00396025	3.31655e-08	7.47931
1	158594430	rs857706	G	A	0.494383	0.0222583	0.00371114	2.00583e-09	8.69771
1	158594593	rs857707	A	G	0.673228	0.0219486	0.00396109	3.01209e-08	7.52113
1	158595243	rs857708	C	G	0.49439	0.0222574	0.00371121	2.01038e-09	8.69672
1	158596258	rs857710	T	A	0.49439	0.0222574	0.00371121	2.01038e-09	8.69672
1	158596735	rs857712	G	C	0.49439	0.0222574	0.00371121	2.01038e-09	8.69672
1	158596892	rs857713	C	T	0.49439	0.0222574	0.00371121	2.01038e-09	8.69672
1	158597182	rs857714	T	C	0.673243	0.021881	0.00396024	3.29748e-08	7.48182
1	158597761	rs857715	A	G	0.49439	0.0222576	0.00371121	2.00973e-09	8.69686
1	158599504	rs2106088	T	C	0.494383	0.0222619	0.00371121	1.99548e-09	8.69995
1	158599696	rs2157690	A	T	0.494383	0.0222619	0.00371121	1.99548e-09	8.69995
1	158600084	rs2318119	C	T	0.494898	0.0223437	0.00371342	1.78086e-09	8.74937
1	158600785	rs2188110	C	T	0.494369	0.0222966	0.00371131	1.88555e-09	8.72456
1	158601075	rs1104033	G	A	0.492925	0.0220769	0.00371652	2.85301e-09	8.5447
1	158601100	rs1103852	C	A	0.494461	0.0222627	0.00371165	2.0015e-09	8.69864
1	158603262	rs35677667	A	AT	0.494383	0.0222619	0.00371121	1.99548e-09	8.69995
1	158603546	rs857719	T	A	0.494383	0.0222619	0.00371121	1.99548e-09	8.69995
1	158604795	rs857683	G	A	0.494452	0.0221621	0.00370926	2.30914e-09	8.63655
1	158604996	rs10550106	GTT	G	0.673382	0.0217117	0.00397112	4.57425e-08	7.33968
1	158605939	rs857684	C	T	0.494598	0.0219121	0.00370433	3.32095e-09	8.47874
1	158606310	rs860772	G	C	0.494423	0.0224668	0.00370336	1.30978e-09	8.8828
1	158607319	rs857685	A	C	0.494625	0.022464	0.00371365	1.46061e-09	8.83547
1	158607998	rs857686	C	A	0.494029	0.0221581	0.00371622	2.48933e-09	8.60392
1	158608425	rs11354676	AT	A	0.493942	0.0222618	0.00372153	2.21065e-09	8.65548
1	158608443	rs11451692	G	GT	0.493938	0.0222312	0.00372151	2.32493e-09	8.63359
1	158609414	rs2479867	G	C	0.620812	0.0235598	0.00383742	8.30077e-10	9.08088
1	158610279	rs2479868	C	T	0.44139	0.02584	0.00373177	4.39821e-12	11.3567
1	158610969	rs12601	G	A	0.62093	0.0237598	0.00383809	6.01225e-10	9.22096
1	158612294	rs1557615	T	C	0.620818	0.0235348	0.0038374	8.64575e-10	9.0632
1	158614885	rs2518490	A	G	0.441084	0.0258771	0.00373004	4.00784e-12	11.3971
1	158615440	rs2518491	C	T	0.441098	0.0259449	0.00373057	3.54839e-12	11.45
1	158615565	rs2852634	T	C	0.440289	0.0258147	0.00373628	4.8943e-12	11.3103
1	158615708	rs3039788	C	CATCT	0.619952	0.0236407	0.00384419	7.78241e-10	9.10889
1	158616487	rs2852635	G	A	0.440875	0.0260719	0.003735	2.95528e-12	11.5294
1	158616562	rs2852636	T	C	0.621013	0.0238715	0.00384127	5.16369e-10	9.28704
1	158617353	rs2022002	C	T	0.442074	0.0261647	0.00373136	2.3576e-12	11.6275
1	158625352	rs857718	T	A	0.621867	0.0243438	0.00383628	2.22118e-10	9.65342
1	158626648	rs2482963	G	T	0.442423	0.0260239	0.00373412	3.20062e-12	11.4948
1	158627519	rs12044097	A	G	0.291136	-0.0238991	0.00409662	5.42767e-09	8.26539
1	158628433	rs1332699	G	C	0.622058	0.0242142	0.00383617	2.76089e-10	9.55895
1	158631265	rs12042819	T	G	0.291121	-0.0238947	0.00409707	5.48384e-09	8.26092
1	158634210	rs857723	C	T	0.622068	0.0240448	0.00383594	3.66074e-10	9.43643
1	158638145	rs857725	T	G	0.453526	0.0255533	0.00372227	6.67627e-12	11.1755
1	158642007	rs857720	T	C	0.453954	0.02558	0.003719	6.08627e-12	11.2156
1	158642446	rs863931	A	G	0.629302	0.024418	0.00384613	2.1776e-10	9.66202
1	158645912	rs857676	G	A	0.629235	0.0244624	0.00384598	2.01676e-10	9.69535
1	158656588	rs857691	C	T	0.450328	0.0232352	0.00372403	4.40814e-10	9.35575
1	158656994	rs2852637	T	G	0.450431	0.0231753	0.00372421	4.89426e-10	9.31031
1	158658224	rs1029083	T	G	0.450451	0.0231642	0.00372436	4.99642e-10	9.30134
1	158661381	rs2518493	A	C	0.450363	0.0232844	0.00372552	4.11625e-10	9.3855
1	248380700	rs188918079	T	A	0.00597796	0.135108	0.024148	2.2103e-08	7.65555
2	44921864	rs496467	C	T	0.56492	0.026864	0.00378044	1.19964e-12	11.9209
2	44923916	rs511704	T	C	0.562532	0.0271906	0.00374418	3.83098e-13	12.4167
2	44957284	rs4952728	C	T	0.820699	0.0346497	0.0048488	8.97409e-13	12.047
2	44957632	rs4953153	G	A	0.822144	0.0337166	0.00486279	4.1201e-12	11.3851
2	44959988	rs1983312	G	A	0.731193	0.0275396	0.00419208	5.06805e-11	10.2952
2	44961214	rs895636	C	T	0.42131	0.0560722	0.00374562	1.25699e-50	49.9007
2	44961231	rs340515	G	T	0.562988	-0.0558435	0.00374298	2.68187e-50	49.5716
2	44982279	rs2921986	G	A	0.486757	0.0216877	0.00370254	4.70875e-09	8.32709
2	44983704	rs2917758	C	G	0.43811	0.02154	0.00373118	7.80447e-09	8.10766
2	44985149	rs2922015	C	T	0.437271	0.0212899	0.0037444	1.30447e-08	7.88457
2	44985493	rs2922014	C	T	0.437574	0.0208951	0.00374099	2.33517e-08	7.63168
2	44987410	rs2959244	T	G	0.435511	0.0210876	0.00374776	1.84004e-08	7.73517
2	44988948	rs2959248	C	T	0.444722	0.0217718	0.00375857	6.94546e-09	8.1583
2	44989900	rs2922010	A	C	0.451054	0.0212315	0.00373795	1.34963e-08	7.86979
2	44994403	rs34375457	A	AG	0.434774	0.0211982	0.00376514	1.80419e-08	7.74372
2	44994808	rs2922008	C	T	0.432182	0.0210866	0.00377196	2.27007e-08	7.64396
2	44996370	rs2922007	G	C	0.4295	0.0224735	0.00377438	2.61903e-09	8.58186
2	45010857	rs2342412	T	G	0.540374	0.0250387	0.00374411	2.27841e-11	10.6424
2	45011034	rs921118	G	A	0.542726	0.0256918	0.00374467	6.87047e-12	11.163
2	45011072	rs921117	T	C	0.541086	0.0256337	0.00374089	7.29574e-12	11.1369
2	45011571	rs964992	G	A	0.540811	0.0251198	0.00373629	1.78444e-11	10.7485
2	45011582	rs964991	G	T	0.452466	0.02184	0.00375262	5.90012e-09	8.22914
2	45011882	rs1447106	T	C	0.541839	0.0249143	0.00373512	2.56226e-11	10.5914
2	45011931	rs1447105	T	C	0.541598	0.0249938	0.0037349	2.21015e-11	10.6556
2	45012254	rs2922005	C	G	0.541524	0.025088	0.00373147	1.78239e-11	10.749
2	45012499	rs2917771	T	G	0.542203	0.0246754	0.00373394	3.89815e-11	10.4091
2	45012569	rs2917772	T	C	0.541751	0.0247494	0.00372942	3.22907e-11	10.4909
2	45012854	rs2917773	A	G	0.541597	0.0247787	0.00372493	2.899e-11	10.5378
2	45014191	rs921116	A	G	0.54269	0.0251879	0.00372732	1.40786e-11	10.8514
2	45014685	rs34898797	GC	G	0.541251	0.0249089	0.00372143	2.18876e-11	10.6598
2	45014869	rs12712931	T	C	0.541332	0.0249543	0.00372084	1.99913e-11	10.6992
2	45015062	rs2922002	G	C	0.550598	0.0246237	0.00372658	3.91972e-11	10.4067
2	45015552	rs2922001	A	G	0.566808	0.0247644	0.00376311	4.69415e-11	10.3284
2	45015584	rs2959225	A	G	0.550657	0.0246318	0.00372731	3.89658e-11	10.4093
2	45015646	rs2959224	C	T	0.551493	0.0244733	0.0037316	5.457e-11	10.263
2	45017658	rs35745300	A	AT	0.550403	0.0243435	0.00373057	6.80354e-11	10.1673
2	144435759	rs10164806	C	T	0.0738131	0.0390087	0.00714322	4.74394e-08	7.32386
2	144441056	rs13401103	G	A	0.074485	0.0389613	0.00710093	4.09985e-08	7.38723
2	144441322	rs72858474	G	A	0.0745123	0.0388933	0.00709957	4.30222e-08	7.36631
2	144450769	rs12105521	G	A	0.0748645	0.0392892	0.00705314	2.54513e-08	7.59429
2	157603502	rs562788057	T	C	0.00672997	0.166047	0.0227823	3.15189e-13	12.5014
2	164498473	rs3791354	C	A	0.0458408	-0.0612115	0.00891587	6.65446e-12	11.1769
2	164499236	rs74415787	T	G	0.0479012	-0.0608867	0.00871597	2.84783e-12	11.5455
2	164502145	rs7584035	T	A	0.0588085	-0.0540418	0.00789712	7.77358e-12	11.1094
2	164502516	rs3791352	A	C	0.0480188	-0.0628932	0.00867814	4.27208e-13	12.3694
2	164507472	rs201592644	T	TTA	0.0483094	-0.0625101	0.00865424	5.10811e-13	12.2917
2	164510413	rs79144080	G	A	0.0489439	-0.0629924	0.00858974	2.25479e-13	12.6469
2	164511331	rs117585201	C	T	0.0487992	-0.0635372	0.00860082	1.50593e-13	12.8222
2	164514925	rs150655369	T	C	0.048825	-0.0632787	0.00859439	1.81055e-13	12.7422
2	164515511	rs117543520	G	A	0.0488563	-0.0634181	0.00859389	1.598e-13	12.7964
2	164518186	rs117983721	T	G	0.0489607	-0.0628561	0.00858764	2.50419e-13	12.6013
2	164520101	rs144401600	C	T	0.0488125	-0.0634679	0.00859892	1.5803e-13	12.8013
2	164521049	rs117601502	T	C	0.0489572	-0.0629215	0.00858785	2.36922e-13	12.6254
2	164521917	rs13015232	C	A	0.0597464	-0.0555206	0.00781679	1.22873e-12	11.9105
2	164525008	rs75536691	A	G	0.0364589	-0.0782719	0.00988193	2.37805e-15	14.6238
2	164525375	rs139043031	A	C	0.0489142	-0.0629669	0.00858994	2.30815e-13	12.6367
2	164525438	rs78110859	C	A	0.0489579	-0.0629368	0.00858781	2.33733e-13	12.6313
2	164526032	rs139715023	T	C	0.0489579	-0.0629368	0.00858781	2.33733e-13	12.6313
2	164528027	rs74850525	C	T	0.0489586	-0.0629333	0.00858786	2.34514e-13	12.6298
2	164528662	rs142912297	CCTT	C	0.0489618	-0.0628931	0.00858718	2.41803e-13	12.6165
2	164528742	rs77790104	A	C	0.0489618	-0.0628931	0.00858718	2.41803e-13	12.6165
2	164529375	rs80211541	C	T	0.0489618	-0.0628931	0.00858718	2.41803e-13	12.6165
2	164529398	rs76138086	A	G	0.0489618	-0.0628931	0.00858718	2.41803e-13	12.6165
2	164530085	rs142214833	G	A	0.0489618	-0.0628931	0.00858718	2.41803e-13	12.6165
2	164534710	rs75612709	C	A	0.04917	-0.0634465	0.00857084	1.34259e-13	12.8721
2	164535262	rs146779352	T	C	0.0491827	-0.0633983	0.00856912	1.38505e-13	12.8585
2	164536559	rs145885362	G	A	0.049183	-0.063412	0.00856904	1.36781e-13	12.864
2	164538874	rs76760201	A	G	0.0491392	-0.063442	0.00857116	1.35068e-13	12.8694
2	164540719	rs78824590	A	G	0.0491799	-0.0633203	0.00856927	1.48472e-13	12.8284
2	164545136	rs117166030	A	C	0.0491737	-0.0633725	0.00856981	1.42316e-13	12.8467
2	164549770	rs185024596	A	C	0.0482108	-0.0647054	0.00866164	8.04335e-14	13.0946
2	164553207	rs192460493	A	T	0.0491727	-0.0633638	0.00856974	1.43336e-13	12.8436
2	164557084	rs117861423	T	C	0.0491686	-0.0633962	0.00857	1.39568e-13	12.8552
2	164560733	rs117505052	G	C	0.0491683	-0.0632645	0.00856962	1.56266e-13	12.8061
2	164648055	rs12692735	G	T	0.10243	-0.038105	0.00610977	4.48048e-10	9.34868
2	164650214	rs10930133	T	A	0.106026	-0.0366251	0.00602262	1.19541e-09	8.92248
2	164651879	rs10184004	C	T	0.102603	-0.0385763	0.00610191	2.58937e-10	9.58681
2	164655284	rs10179126	C	G	0.102685	-0.0386489	0.00609951	2.35886e-10	9.6273
2	164667306	rs62173903	T	C	0.0525668	-0.0648913	0.0083051	5.60254e-15	14.2516
2	164667989	rs62173904	G	A	0.0503705	-0.0642286	0.00849344	3.98782e-14	13.3993
2	164668241	rs36105243	C	G	0.102679	-0.0385925	0.00609937	2.50222e-10	9.60167
2	164669828	rs7592412	T	C	0.102668	-0.0385547	0.00609953	2.60757e-10	9.58376
2	164670077	rs13432797	G	C	0.0801805	-0.0397239	0.00681959	5.7245e-09	8.24226
2	164673562	rs6744100	C	A	0.0526563	-0.0640329	0.00829968	1.21655e-14	13.9149
2	164675944	rs10187501	A	G	0.0799043	-0.0396406	0.00683327	6.60129e-09	8.18037
2	164676686	rs60691564	T	G	0.0529728	-0.0632955	0.0082736	2.01747e-14	13.6952
2	164680176	rs3731759	C	T	0.0530328	-0.0630525	0.00826798	2.43412e-14	13.6137
2	164680630	rs41357247	A	G	0.0530636	-0.0625932	0.0082659	3.68374e-14	13.4337
2	164683151	rs6717858	T	C	0.103411	-0.0369535	0.00608569	1.26479e-09	8.89798
2	164685273	rs11558902	C	A	0.0526652	-0.0627179	0.00830229	4.23611e-14	13.373
2	164687561	rs6753142	T	C	0.103111	-0.0377604	0.00609157	5.70511e-10	9.24374
2	164687940	rs6738627	G	A	0.103379	-0.0377955	0.00608427	5.24586e-10	9.28018
2	164688863	rs10630427	C	CAA	0.102866	-0.0382175	0.00610111	3.76209e-10	9.42457
2	164691905	rs17244444	G	A	0.0529386	-0.062893	0.00827888	3.05346e-14	13.5152
2	164694894	rs17244632	G	A	0.0502263	-0.0645304	0.00849472	3.05993e-14	13.5143
2	164697644	rs62173936	C	T	0.0537841	-0.0602284	0.00821659	2.3116e-13	12.6361
2	164698148	rs9653282	A	T	0.0777042	-0.0378726	0.006919	4.41439e-08	7.35513
2	164698697	rs7609045	G	A	0.0777013	-0.0379514	0.00691905	4.14016e-08	7.38298
2	164699087	rs34704590	AT	A	0.0776302	-0.0379211	0.00692344	4.32817e-08	7.3637
2	164700250	rs2198550	A	C	0.0775791	-0.0380311	0.0069276	4.03057e-08	7.39463
2	164701970	rs191140940	T	A	0.0535741	-0.0611653	0.00823678	1.1265e-13	12.9483
2	164702753	rs10183751	T	C	0.107695	-0.0353711	0.00603889	4.7172e-09	8.32632
2	164703333	rs73013656	G	A	0.0742955	-0.0415554	0.00709916	4.82181e-09	8.31679
2	164704193	rs66691695	G	A	0.109339	-0.0354318	0.00598677	3.25941e-09	8.48686
2	164705255	rs6738916	A	G	0.109713	-0.0356979	0.00597175	2.26711e-09	8.64453
2	164706916	rs80165581	G	A	0.0746429	-0.0399462	0.00707831	1.66973e-08	7.77735
2	164707607	rs10193724	A	G	0.109877	-0.0353759	0.00596449	3.01634e-09	8.52052
2	164708330	rs527674152	A	AGTG	0.0767878	-0.0400588	0.00698749	9.89061e-09	8.00478
2	164709038	rs3769872	C	T	0.106726	-0.0343431	0.00603873	1.29431e-08	7.88796
2	164711460	rs72878807	C	T	0.0567366	-0.0550668	0.00803272	7.14411e-12	11.1461
2	164714837	rs13408169	T	A	0.0591754	-0.053802	0.00786772	8.04428e-12	11.0945
2	164715380	rs3820984	A	G	0.0592054	-0.053625	0.00786584	9.30275e-12	11.0314
2	164731552	rs75506344	C	G	0.0688288	-0.0482251	0.00733676	4.9452e-11	10.3058
2	164733204	rs77960253	T	C	0.0697581	-0.0489262	0.00730519	2.12847e-11	10.6719
2	164736740	rs57963710	A	G	0.0714315	-0.0504807	0.00720335	2.42885e-12	11.6146
2	164738569	rs60533014	G	GTA	0.0709248	-0.0503624	0.00723428	3.37762e-12	11.4714
2	164738695	rs59879549	A	G	0.0709248	-0.0503624	0.00723428	3.37762e-12	11.4714
2	164738769	rs79914110	C	T	0.0709248	-0.0503624	0.00723428	3.37762e-12	11.4714
2	164739135	rs3820987	T	C	0.0709173	-0.0503068	0.00723502	3.58511e-12	11.4455
2	164739456	rs3769886	C	G	0.0706484	-0.0499105	0.00725023	5.84377e-12	11.2333
2	164739465	rs3769887	G	T	0.0709222	-0.0502916	0.00723507	3.63989e-12	11.4389
2	164740539	rs13432056	C	T	0.0708881	-0.0503312	0.0072369	3.5457e-12	11.4503
2	164740790	rs13406767	A	T	0.0708861	-0.0503874	0.00723706	3.35911e-12	11.4738
2	164741299	rs144637461	CAAAG	C	0.0685965	-0.0500781	0.00735065	9.61246e-12	11.0172
2	164744329	rs56378634	T	C	0.0904061	-0.040138	0.00648888	6.2011e-10	9.20753
2	164747354	rs12612633	C	G	0.0881603	-0.0393444	0.00656428	2.05601e-09	8.68697
2	164747425	rs12616075	T	C	0.0881799	-0.0392841	0.0065637	2.16824e-09	8.66389
2	164747571	rs12616116	T	C	0.0881603	-0.0393444	0.00656428	2.05601e-09	8.68697
2	164747708	rs12616168	T	C	0.0881603	-0.0393444	0.00656428	2.05601e-09	8.68697
2	164749704	rs73968243	T	C	0.0881603	-0.0393444	0.00656428	2.05601e-09	8.68697
2	164750770	rs73968244	G	T	0.0880169	-0.0393	0.00657106	2.22599e-09	8.65248
2	164750883	rs73968245	T	C	0.087934	-0.0394094	0.00657468	2.0507e-09	8.6881
2	164783810	rs75763351	T	C	0.0824538	-0.038665	0.0067496	1.01534e-08	7.99339
2	164818943	rs1037502	T	C	0.108858	-0.0325155	0.00596341	4.97468e-08	7.30323
2	164818996	rs1037503	T	C	0.108859	-0.0325201	0.00596345	4.95441e-08	7.30501
2	164819457	rs6759770	T	C	0.10886	-0.0325202	0.00596348	4.95418e-08	7.30503
2	164833220	rs144439136	G	A	0.0776553	-0.0430994	0.00695125	5.65281e-10	9.24774
2	164861991	rs74331895	A	T	0.0688357	-0.0456101	0.0073947	6.93696e-10	9.15883
2	168841452	rs28675349	A	T	0.272004	0.0364303	0.00426434	1.32046e-17	16.8793
2	168847150	rs531864	C	T	0.692099	-0.0381282	0.00403219	3.2464e-21	20.4886
2	168861031	rs2632372	T	C	0.649256	-0.0398066	0.00390218	1.99798e-24	23.6994
2	168862543	rs67216045	TGTAA	T	0.243892	0.0465288	0.00436164	1.47453e-26	25.8313
2	168865434	rs7588452	A	T	0.260551	0.047147	0.00423808	9.78042e-29	28.0096
2	168865777	rs10679511	A	AGAT	0.263101	0.0472021	0.00422489	5.72046e-29	28.2426
2	168873143	rs3770567	C	T	0.251541	0.0465808	0.00431507	3.72715e-27	26.4286
2	168873339	rs3821116	G	T	0.251237	0.046444	0.00431378	5.07869e-27	26.2942
2	168900844	rs1402837	C	T	0.404155	0.0659776	0.00378418	5.2413e-68	67.2806
2	168906638	rs560887	T	C	0.966521	0.0785903	0.0103167	2.59577e-14	13.5857
2	168915349	rs504979	T	C	0.654114	-0.0451694	0.00396184	4.25475e-30	29.3711
2	168923386	rs473351	T	C	0.920616	0.0382468	0.00685048	2.36722e-08	7.62576
2	168923856	rs579275	T	C	0.626906	-0.04125	0.0038382	6.25168e-27	26.204
2	168924375	rs519887	T	C	0.626925	-0.041259	0.00383837	6.12574e-27	26.2128
2	168924451	rs519035	T	C	0.626925	-0.0412584	0.00383839	6.13857e-27	26.2119
2	168925971	rs484066	A	T	0.65029	-0.0435693	0.00389285	4.58041e-29	28.3391
2	168927903	rs16856247	C	T	0.291361	0.0599778	0.00408449	8.80991e-49	48.055
2	168931176	rs551754	C	T	0.627119	-0.041122	0.00383863	9.08454e-27	26.0417
2	168931529	rs527150	A	G	0.627169	-0.0411679	0.00383813	7.86398e-27	26.1044
2	168932506	rs497692	T	C	0.626729	-0.0412389	0.00383669	6.1616e-27	26.2103
2	168933002	rs13389076	G	A	0.315402	0.0503086	0.00400886	4.18566e-36	35.3782
2	168933210	rs16856252	T	C	0.342153	0.0466696	0.00392276	1.26863e-32	31.8967
2	168935661	rs3755157	C	T	0.314686	0.0554669	0.00399598	8.84668e-44	43.0532
2	168935911	rs472614	A	G	0.627642	-0.0409807	0.00384348	1.56095e-26	25.8066
2	168937773	rs565412	G	A	0.372206	0.040198	0.00385437	1.86248e-25	24.7299
2	168937921	rs567074	C	T	0.37216	0.0401215	0.00385473	2.31815e-25	24.6349
2	168938177	rs479682	C	T	0.369998	0.04068	0.00386455	6.66828e-26	25.176
2	168938261	rs480562	A	T	0.37203	0.0400229	0.00385643	3.17988e-25	24.4976
2	168945742	rs853787	G	T	0.955787	0.0560637	0.00904617	5.75194e-10	9.24019
2	168955707	rs853777	T	C	0.953223	0.061626	0.00883935	3.14296e-12	11.5027
2	233282457	rs117809958	T	A	0.0214225	0.0851372	0.0128927	4.02961e-11	10.3947
2	233321914	rs117637393	C	T	0.0214014	0.0909849	0.01288	1.62466e-12	11.7892
3	17504494	rs186799250	T	A	0.0172778	0.0788456	0.0142591	3.21741e-08	7.49249
3	17537908	rs185977856	A	G	0.0171018	0.0791986	0.0143267	3.24356e-08	7.48898
3	152615955	rs6801043	C	A	0.440141	0.0209948	0.00374806	2.12854e-08	7.67192
3	152617544	rs6440817	A	G	0.434971	0.0209114	0.0037531	2.52595e-08	7.59757
3	152617848	rs6771951	T	C	0.440761	0.0208422	0.00374466	2.61341e-08	7.58279
3	152619437	rs6440819	T	C	0.44076	0.0208607	0.00374463	2.53968e-08	7.59522
3	152622181	rs1878434	C	T	0.440512	0.0206759	0.00374515	3.38179e-08	7.47085
3	152624256	rs1540782	T	C	0.559476	-0.0206342	0.00374507	3.60062e-08	7.44362
3	152624467	rs9829634	G	T	0.559476	-0.0206342	0.00374507	3.60062e-08	7.44362
3	152634813	rs9289868	G	T	0.558306	-0.0205197	0.00374338	4.22242e-08	7.37444
3	152646057	rs9834087	T	C	0.553013	-0.0215021	0.003775	1.22959e-08	7.91024
3	152646467	rs9852346	A	G	0.552956	-0.0215705	0.00377567	1.11203e-08	7.95388
3	152648565	rs1517243	A	T	0.577216	-0.0257905	0.00378797	9.89878e-12	11.0044
3	152650538	rs4679993	A	T	0.748028	-0.0252046	0.00429292	4.33634e-09	8.36288
3	152651238	rs7616720	G	A	0.576368	-0.0252211	0.0037756	2.39766e-11	10.6202
3	152651331	rs7616658	C	T	0.747168	-0.0253555	0.00429082	3.44447e-09	8.46288
3	152651810	rs1400610	T	C	0.747904	-0.0258038	0.00428562	1.73737e-09	8.76011
3	152653185	rs6807032	G	A	0.747742	-0.0259438	0.004278	1.32716e-09	8.87708
3	152654752	rs4679994	C	T	0.747062	-0.0261247	0.00427128	9.59761e-10	9.01784
3	152654874	rs4679995	G	A	0.576235	-0.0258082	0.00376321	7.01004e-12	11.1543
3	152655005	rs4679996	G	A	0.747333	-0.0260538	0.004274	1.09103e-09	8.96216
3	152656202	rs1517237	T	C	0.576346	-0.0257563	0.00376627	8.02438e-12	11.0956
3	152657161	rs1878432	T	A	0.747247	-0.0259434	0.00427269	1.26696e-09	8.89724
3	152657396	rs1878433	C	T	0.57636	-0.0255114	0.00376691	1.27059e-11	10.896
3	152657807	rs1983338	A	C	0.747985	-0.0251816	0.00427726	3.93375e-09	8.40519
3	152658181	rs1517238	C	T	0.747261	-0.0256286	0.00427379	2.0186e-09	8.69495
3	152659102	rs7624935	C	T	0.74783	-0.0259219	0.0042828	1.42923e-09	8.8449
3	152659183	rs7636794	T	C	0.576497	-0.0254162	0.00376992	1.5698e-11	10.8042
3	152659745	rs1517239	C	A	0.747436	-0.0257526	0.00427921	1.76925e-09	8.75221
3	152660298	rs35382438	G	GA	0.747448	-0.0257981	0.00427945	1.66007e-09	8.77987
3	152660524	rs2102803	T	C	0.747453	-0.0257451	0.00427949	1.79302e-09	8.74642
3	152660841	rs2090443	T	C	0.747448	-0.0257417	0.00427942	1.80049e-09	8.74461
3	152660874	rs2090444	A	G	0.747448	-0.0257417	0.00427942	1.80049e-09	8.74461
3	152661516	rs2063947	T	C	0.747444	-0.0256594	0.00427942	2.02727e-09	8.69309
3	152661657	rs12493783	T	G	0.196058	0.0256766	0.00467951	4.09421e-08	7.38783
3	152661897	rs6764656	A	G	0.746361	-0.0254408	0.00428154	2.82244e-09	8.54938
3	152662197	rs4679688	A	T	0.576265	-0.0251787	0.00376962	2.40827e-11	10.6183
3	152663143	rs12629237	A	G	0.747242	-0.0258662	0.00428176	1.53511e-09	8.81386
3	152663503	rs1400606	A	T	0.747259	-0.0258554	0.00428202	1.56282e-09	8.80609
3	152663712	rs1400607	G	C	0.747278	-0.0258221	0.00428222	1.64271e-09	8.78444
3	152664398	rs28663084	G	A	0.576542	-0.0251848	0.00377412	2.5149e-11	10.5995
3	152664563	rs1850421	A	C	0.747276	-0.0257117	0.00428484	1.97031e-09	8.70547
3	152664847	rs1517240	A	G	0.747303	-0.0258612	0.00428251	1.55645e-09	8.80787
3	152665208	rs76535037	TC	T	0.747363	-0.0258732	0.00428373	1.54614e-09	8.81075
3	152668053	rs12233485	C	T	0.576513	-0.0251331	0.00377422	2.76425e-11	10.5584
3	152668322	rs9867073	T	A	0.576511	-0.0251291	0.00377425	2.78498e-11	10.5552
3	152669934	rs9873341	T	C	0.747783	-0.0258384	0.004286	1.65815e-09	8.78038
3	152670265	rs9857732	C	T	0.576532	-0.0252437	0.00377419	2.26301e-11	10.6453
3	152670944	rs4068585	AAACT	A	0.576871	-0.0253305	0.00377439	1.9381e-11	10.7126
3	152671968	rs12695977	A	G	0.575424	-0.0253882	0.00377341	1.72429e-11	10.7634
3	152675088	rs9828639	T	G	0.581415	-0.0245451	0.0037803	8.44679e-11	10.0733
3	152678677	rs4679997	C	G	0.581454	-0.0244644	0.00377979	9.67433e-11	10.0144
3	152679715	rs2102804	G	A	0.581072	-0.0242736	0.00377314	1.25273e-10	9.90214
3	152681161	rs11293699	TG	T	0.619401	-0.0243558	0.0038215	1.85471e-10	9.73172
3	152681904	rs10935897	A	G	0.619447	-0.0243144	0.00382169	1.99455e-10	9.70015
3	152682796	rs66465763	C	CA	0.618527	-0.0247548	0.00382346	9.54658e-11	10.0202
3	152682801	rs71623440	T	C	0.615538	-0.025255	0.00384324	5.00613e-11	10.3005
3	152683166	rs1949384	T	C	0.618592	-0.0246413	0.00382356	1.16283e-10	9.93448
3	152684776	rs2090446	C	T	0.618452	-0.024508	0.00382295	1.45242e-10	9.83791
3	152686818	rs4679689	C	T	0.618704	-0.0243316	0.00382347	1.97468e-10	9.7045
3	152688452	rs9871360	G	A	0.618452	-0.024508	0.00382295	1.45242e-10	9.83791
3	152688574	rs1914355	C	T	0.618592	-0.0246413	0.00382356	1.16283e-10	9.93448
3	152689478	rs1580255	G	A	0.618452	-0.024508	0.00382295	1.45242e-10	9.83791
3	152691340	rs6769082	G	C	0.618592	-0.0246413	0.00382356	1.16283e-10	9.93448
3	152692207	rs2090445	A	T	0.61878	-0.0244976	0.00382467	1.50666e-10	9.82198
3	152693137	rs9821863	C	A	0.618452	-0.024508	0.00382295	1.45242e-10	9.83791
3	152693308	rs9859756	A	C	0.618185	-0.0246229	0.00382439	1.21131e-10	9.91674
3	152695195	rs9832904	G	A	0.618452	-0.024508	0.00382295	1.45242e-10	9.83791
3	152697392	rs9835403	T	C	0.619066	-0.0246203	0.00382418	1.21386e-10	9.91583
3	152697788	rs9816371	G	T	0.618748	-0.0244959	0.00382333	1.48907e-10	9.82708
3	152697840	rs1850422	T	A	0.618659	-0.0246066	0.00382371	1.23648e-10	9.90781
3	152699691	rs9826861	G	A	0.619282	-0.0247081	0.00382516	1.05463e-10	9.9769
3	152700541	rs140691790	C	T	0.195765	0.0257085	0.00467957	3.94061e-08	7.40444
3	152701705	rs6763518	A	T	0.619402	-0.0246862	0.00382638	1.11034e-10	9.95454
3	152702373	rs11712631	G	T	0.328093	0.0237156	0.00396016	2.12232e-09	8.67319
3	152703802	rs9848115	C	T	0.619393	-0.0247169	0.00382627	1.05178e-10	9.97808
3	152704217	rs34957473	T	C	0.328121	0.0236881	0.00395974	2.20593e-09	8.65641
3	152704509	rs13065792	A	C	0.328121	0.0236881	0.00395974	2.20593e-09	8.65641
3	152705469	rs1517246	T	C	0.618704	-0.0246247	0.00382534	1.22025e-10	9.91355
3	152706028	rs1870720	G	A	0.619393	-0.0247169	0.00382627	1.05178e-10	9.97808
3	152706365	rs2063948	A	C	0.618779	-0.0246045	0.00382502	1.25908e-10	9.89995
3	152706925	rs6762709	A	G	0.619393	-0.0247169	0.00382627	1.05178e-10	9.97808
3	152707769	rs17383287	G	C	0.328121	0.0236881	0.00395974	2.20593e-09	8.65641
3	152708261	rs17442668	C	T	0.328121	0.0236881	0.00395974	2.20593e-09	8.65641
3	152712661	rs34928986	T	A	0.195808	0.0255647	0.0046794	4.68296e-08	7.32948
3	152712817	rs34561239	A	G	0.328117	0.0236899	0.00395976	2.20028e-09	8.65752
3	152712994	rs13083426	G	C	0.328091	0.0236724	0.00395986	2.26277e-09	8.64536
3	152713514	rs13088123	A	G	0.328117	0.0236899	0.00395976	2.20028e-09	8.65752
3	152713579	rs1850424	G	T	0.618781	-0.0246018	0.00382503	1.26515e-10	9.89786
3	152713659	rs13088939	G	A	0.328117	0.0236899	0.00395976	2.20028e-09	8.65752
3	152714253	rs9877505	C	T	0.61931	-0.0246041	0.00382618	1.27625e-10	9.89406
3	152715839	rs35497231	C	T	0.619444	-0.0243133	0.00383671	2.34955e-10	9.62902
3	152716925	rs12054173	A	T	0.327736	0.0232756	0.00397125	4.61043e-09	8.33626
3	152723823	rs9289869	C	T	0.614589	-0.0220559	0.00382943	8.44871e-09	8.07321
3	152733616	rs4680003	A	G	0.614224	-0.0220429	0.00382769	8.48836e-09	8.07118
3	152733943	rs12495424	T	C	0.330581	0.0217056	0.00396241	4.31143e-08	7.36538
3	152737746	rs1461163	G	A	0.614348	-0.0219456	0.0038268	9.78714e-09	8.00934
3	152743291	rs1599397	A	T	0.614354	-0.0219591	0.0038269	9.59325e-09	8.01803
3	152744778	rs66887097	AG	A	0.614099	-0.021867	0.00382913	1.12729e-08	7.94796
3	152750217	rs10433454	T	C	0.329999	0.0216628	0.00396939	4.83812e-08	7.31532
3	160285889	rs2275151	T	C	0.12897	-0.0304997	0.00552009	3.29627e-08	7.48198
3	160289746	rs11709336	T	C	0.128968	-0.0304855	0.00552009	3.34506e-08	7.4756
3	160305532	rs74808447	G	C	0.1278	-0.0309454	0.00554235	2.36232e-08	7.62666
3	160307450	rs6791056	G	A	0.177683	-0.0291035	0.00485118	1.98676e-09	8.70186
3	160307499	rs6790951	C	T	0.177683	-0.0291035	0.00485118	1.98676e-09	8.70186
3	160308842	rs78376817	T	C	0.129087	-0.0303711	0.00551722	3.70238e-08	7.43152
3	160309569	rs77575620	C	T	0.129087	-0.0303711	0.00551722	3.70238e-08	7.43152
3	160311344	rs73875254	A	G	0.129087	-0.0303711	0.00551722	3.70238e-08	7.43152
3	160316786	rs7627555	A	G	0.178388	-0.0291959	0.00484611	1.69933e-09	8.76972
3	160318161	rs6441311	T	G	0.129155	-0.0301309	0.00551656	4.71853e-08	7.32619
3	160320184	rs17826137	T	A	0.129038	-0.0302565	0.00551825	4.18908e-08	7.37788
3	160329518	rs869467	T	C	0.177681	-0.0290648	0.0048511	2.08533e-09	8.68083
3	160329824	chr3:160329824_CT_C	CT	C	0.129124	-0.0304596	0.00551615	3.35945e-08	7.47373
3	160332012	rs75947159	TC	T	0.12908	-0.03034	0.00551717	3.82181e-08	7.41773
3	160333036	rs2095529	A	G	0.12908	-0.03034	0.00551717	3.82181e-08	7.41773
3	160340272	rs11720689	T	C	0.129121	-0.0303345	0.0055163	3.82442e-08	7.41743
3	160349108	rs139004294	A	AT	0.12908	-0.03034	0.00551717	3.82181e-08	7.41773
3	160352276	rs12630770	G	A	0.12908	-0.03034	0.00551717	3.82181e-08	7.41773
3	160353630	rs6809153	C	T	0.177657	-0.02918	0.00485178	1.81101e-09	8.74208
3	160356979	rs6798183	A	G	0.177674	-0.0290703	0.00485113	2.07152e-09	8.68371
3	160359856	rs140746547	A	T	0.12908	-0.03034	0.00551717	3.82181e-08	7.41773
3	160360155	rs7355951	C	G	0.177674	-0.0290703	0.00485113	2.07152e-09	8.68371
3	160361086	rs2886774	T	C	0.177674	-0.0290703	0.00485113	2.07152e-09	8.68371
3	160364496	rs76247316	T	C	0.177674	-0.0290703	0.00485113	2.07152e-09	8.68371
3	160375010	rs60395700	C	T	0.128728	-0.0308645	0.00552711	2.35198e-08	7.62857
3	160380749	rs1873076	C	T	0.130023	-0.0303408	0.00550135	3.49061e-08	7.4571
3	160392467	rs11708118	G	A	0.12908	-0.03034	0.00551717	3.82181e-08	7.41773
3	160396346	rs138220879	CAT	C	0.127395	-0.032163	0.00555088	6.87855e-09	8.1625
3	160399019	rs16831207	T	G	0.12889	-0.0305449	0.00552202	3.18097e-08	7.49744
3	160404051	rs10936201	C	A	0.129162	-0.0308097	0.00551912	2.37709e-08	7.62395
3	160405585	rs55992947	A	G	0.17758	-0.0293094	0.00485411	1.56352e-09	8.8059
3	160412726	rs17826173	T	C	0.129014	-0.0304493	0.00551884	3.4475e-08	7.4625
3	160412766	rs4680581	G	A	0.129018	-0.03049	0.00551872	3.30373e-08	7.48099
3	160415551	rs12632030	T	C	0.177663	-0.0292823	0.00485286	1.60308e-09	8.79505
3	160417640	rs1451760	C	T	0.177263	-0.0291886	0.00486367	1.96147e-09	8.70742
3	160420383	rs3773369	C	G	0.128681	-0.0306035	0.00553208	3.1715e-08	7.49873
3	160424830	rs11718121	A	C	0.17732	-0.0293791	0.00486408	1.54466e-09	8.81117
3	160432073	rs56952700	G	A	0.128682	-0.030587	0.00553202	3.22477e-08	7.4915
3	160434982	rs11719750	T	C	0.1287	-0.0305922	0.00553165	3.20054e-08	7.49478
3	160436201	rs6785881	C	T	0.177236	-0.0292347	0.00486411	1.85647e-09	8.73131
3	160436470	rs1047210	A	C	0.177298	-0.0293802	0.00486453	1.54806e-09	8.81021
3	160437259	rs4679886	C	T	0.128644	-0.0305209	0.00553314	3.47354e-08	7.45923
3	160442133	rs11706810	T	C	0.177276	-0.0292865	0.00486509	1.75131e-09	8.75664
3	160442664	rs17826221	G	C	0.177276	-0.0292871	0.00486522	1.75173e-09	8.75653
3	160447820	rs17236473	G	T	0.176377	-0.0290615	0.0048831	2.6641e-09	8.57445
3	160473448	rs3851365	C	A	0.187375	-0.0278403	0.00477127	5.39092e-09	8.26834
3	160480900	rs4680589	G	A	0.187643	-0.0274854	0.00476743	8.17073e-09	8.08774
3	160481648	rs1971128	C	T	0.188304	-0.0276158	0.0047584	6.50456e-09	8.18678
3	160491238	rs1369666	A	T	0.189384	-0.0278411	0.00473468	4.1054e-09	8.38664
3	160496681	rs3732706	G	A	0.188858	-0.0275441	0.00474214	6.32161e-09	8.19917
3	160508787	rs4680591	T	C	0.188998	-0.0277293	0.00474006	4.9264e-09	8.30747
3	160510352	rs56362065	CATA	C	0.188811	-0.027763	0.00474426	4.8698e-09	8.31249
3	160523886	rs62272792	G	C	0.228194	-0.0242751	0.00442331	4.07198e-08	7.39019
3	160525386	rs55735627	TTG	T	0.226972	-0.0245166	0.00443914	3.34172e-08	7.47603
3	160533092	rs62272794	T	C	0.228212	-0.0242504	0.00442342	4.206e-08	7.37613
3	160539598	rs7640072	G	C	0.225524	-0.0247767	0.00444891	2.56406e-08	7.59107
3	160541081	rs56156703	A	T	0.208259	-0.0262565	0.00457125	9.27417e-09	8.03272
3	160543956	rs2123003	C	G	0.188972	-0.0277562	0.00474026	4.76807e-09	8.32166
3	160545596	rs62272800	T	A	0.228206	-0.0242317	0.00442358	4.31227e-08	7.36529
3	160552333	rs1451764	T	C	0.228456	-0.0246573	0.00442564	2.5304e-08	7.59681
3	160554600	rs4679654	A	T	0.188968	-0.027713	0.00474002	5.02755e-09	8.29864
3	160558279	rs7643779	A	C	0.247219	-0.023557	0.00430513	4.46113e-08	7.35056
3	160565338	rs4621370	A	C	0.246163	-0.0236709	0.00431548	4.13891e-08	7.38311
3	160566406	rs1882126	G	A	0.22808	-0.024393	0.00442472	3.53587e-08	7.4515
3	160568110	rs4679895	C	T	0.188998	-0.0277317	0.00474021	4.91738e-09	8.30827
3	160568858	rs3732707	C	T	0.228283	-0.0242486	0.00442268	4.19412e-08	7.37736
3	160572511	rs62272810	A	G	0.226941	-0.0246535	0.00443595	2.73879e-08	7.56244
3	160573643	rs4292273	C	T	0.228275	-0.0243034	0.00442309	3.92106e-08	7.4066
3	160575931	rs1920642	A	T	0.247249	-0.023517	0.00430573	4.72127e-08	7.32594
3	160576669	rs6801300	C	T	0.246363	-0.0236916	0.004311	3.89983e-08	7.40895
3	160576773	rs17570467	T	C	0.228265	-0.0243275	0.00442337	3.8094e-08	7.41914
3	160583577	rs4679899	T	C	0.24749	-0.0235281	0.00430458	4.61514e-08	7.33582
3	160583984	rs4679900	C	T	0.228155	-0.0245574	0.00442659	2.89942e-08	7.53769
3	160585803	rs1920662	C	T	0.246221	-0.0244998	0.0043288	1.51907e-08	7.81842
3	160586396	rs7644453	G	A	0.226948	-0.025523	0.00445095	9.81289e-09	8.0082
3	160586826	rs1920664	C	T	0.246199	-0.0246002	0.00432961	1.33498e-08	7.87452
3	160587860	rs6806505	G	T	0.226735	-0.0257665	0.00445402	7.26616e-09	8.13869
3	160588673	rs10936204	A	C	0.24599	-0.0248597	0.00433551	9.83013e-09	8.00744
3	160591255	rs56213443	C	A	0.245607	-0.0242333	0.00434562	2.45854e-08	7.60932
3	160591741	rs1920635	G	A	0.245476	-0.0245313	0.00434799	1.68418e-08	7.77361
3	160607670	rs4320089	A	G	0.809696	0.0271844	0.00474725	1.02825e-08	7.9879
3	160611039	rs9857106	C	T	0.809619	0.0271067	0.00474605	1.1226e-08	7.94977
3	160613325	rs9816525	T	C	0.809617	0.0271646	0.00474604	1.04479e-08	7.98097
3	160614961	rs9822982	T	C	0.809631	0.0271599	0.00474602	1.05075e-08	7.9785
3	160616230	rs1920649	A	G	0.809625	0.0272068	0.00474579	9.89637e-09	8.00452
3	160620554	rs1920652	A	C	0.809293	0.0269529	0.00473952	1.29663e-08	7.88718
3	160631746	rs11711457	C	A	0.808685	0.0275254	0.00474706	6.70844e-09	8.17338
3	160635157	rs1920659	T	A	0.809439	0.0272464	0.00474445	9.3306e-09	8.03009
3	160635540	rs7648393	A	G	0.809467	0.0272743	0.00474534	9.07051e-09	8.04237
3	160638028	rs11712392	G	A	0.14672	-0.028985	0.00527711	3.96764e-08	7.40147
3	170912731	rs13073970	G	T	0.198984	-0.0276318	0.00466224	3.09739e-09	8.509
3	170915454	rs61793002	A	G	0.198922	-0.0278908	0.00466076	2.18009e-09	8.66153
3	170915630	rs68055107	T	C	0.198541	-0.0274056	0.00466643	4.291e-09	8.36744
3	170919440	rs35980980	C	T	0.198601	-0.0281456	0.00466494	1.60899e-09	8.79345
3	170919875	rs6772274	C	T	0.199063	-0.0279008	0.00465796	2.10446e-09	8.67686
3	170921919	rs35851757	C	A	0.199107	-0.0278532	0.00465726	2.22835e-09	8.65202
3	170922222	rs34990433	T	A	0.198904	-0.0278172	0.00466048	2.39659e-09	8.62041
3	170922480	rs13059186	C	T	0.199107	-0.0278476	0.00465718	2.24355e-09	8.64906
3	170923555	rs9754921	C	T	0.197555	-0.0283863	0.00467644	1.28173e-09	8.8922
3	170924995	rs75179537	G	C	0.199248	-0.0281423	0.00465475	1.489e-09	8.82711
3	170930719	rs35068538	C	T	0.199528	-0.0285944	0.00464811	7.67904e-10	9.11469
3	170945085	rs34611289	A	G	0.199522	-0.0286699	0.00464764	6.903e-10	9.16096
3	170948310	rs71306686	C	T	0.199613	-0.0285367	0.00464547	8.123e-10	9.09028
3	170953520	rs7642480	T	G	0.199515	-0.0290065	0.00464735	4.34526e-10	9.36198
3	170968784	rs9875793	A	G	0.205776	-0.0279772	0.00459461	1.13807e-09	8.94383
3	170977637	rs1905505	G	A	0.241446	-0.0247137	0.00434049	1.24509e-08	7.9048
3	170978258	rs10653660	T	TGAA	0.24032	-0.024394	0.00434428	1.96697e-08	7.7062
3	170981351	rs6771575	A	G	0.20589	-0.0281528	0.00459354	8.87843e-10	9.05166
3	170982937	rs9829457	T	C	0.205686	-0.027869	0.00459604	1.33352e-09	8.875
3	170989993	rs12696316	G	C	0.206229	-0.0281836	0.00458503	7.92306e-10	9.10111
3	170991404	rs1604038	C	T	0.240661	-0.0247083	0.0043371	1.22198e-08	7.91294
3	170992657	rs9845527	A	T	0.206227	-0.0281758	0.00458505	8.00975e-10	9.09638
3	170993925	rs7630490	C	T	0.203978	-0.0283234	0.00462996	9.53513e-10	9.02067
3	171006940	rs1499821	C	T	0.199123	-0.0266012	0.00464788	1.04681e-08	7.98013
3	171009562	rs1879442	G	A	0.237145	-0.0251722	0.00436017	7.79332e-09	8.10828
3	171011340	rs28720688	A	G	0.203222	-0.0269773	0.00461584	5.09155e-09	8.29315
3	171014810	rs7356034	G	A	0.206243	-0.0279281	0.00459777	1.24862e-09	8.90357
3	171015287	rs9873618	G	A	0.206197	-0.0278859	0.00459784	1.3228e-09	8.87851
3	171016588	rs61791109	T	C	0.23393	-0.0243492	0.00440426	3.23429e-08	7.49022
3	171016649	rs73169730	A	G	0.235036	-0.0246894	0.00439441	1.93122e-08	7.71417
3	171016654	rs67481408	T	TA	0.205271	-0.0275203	0.00461773	2.53292e-09	8.59638
3	171017310	rs11924032	G	A	0.205194	-0.0275937	0.00461698	2.28413e-09	8.64128
3	171025262	rs2129019	C	A	0.233664	-0.0247009	0.00443566	2.57109e-08	7.58988
3	171026283	rs9828378	C	G	0.202231	-0.0255247	0.00464565	3.92868e-08	7.40575
3	171027026	rs5396	T	C	0.235858	-0.024768	0.00440491	1.88211e-08	7.72535
3	185561109	rs75562075	C	A	0.262459	0.0264176	0.00422768	4.14967e-10	9.38199
3	185571748	rs72497188	C	T	0.26233	0.0267435	0.00422981	2.57902e-10	9.58855
3	185571954	rs78392052	T	C	0.26272	0.0265323	0.0042253	3.40847e-10	9.46744
3	185572558	rs11917863	T	G	0.262769	0.0264333	0.00422479	3.94256e-10	9.40422
3	185572937	rs77466231	T	C	0.262208	0.0264435	0.00422864	4.02686e-10	9.39503
3	185573530	rs41320446	C	G	0.262774	0.0263876	0.00422474	4.22324e-10	9.37435
3	185574220	rs16860130	G	T	0.262774	0.0263876	0.00422474	4.22324e-10	9.37435
3	185574251	rs11919895	T	C	0.262774	0.0263876	0.00422474	4.22324e-10	9.37435
3	185574805	rs6801261	G	A	0.351146	0.0239895	0.0038921	7.12821e-10	9.14702
3	185574848	rs60499256	G	T	0.262774	0.0263927	0.00422473	4.19028e-10	9.37776
3	185575392	rs77872059	G	A	0.26275	0.0263909	0.00422445	4.19122e-10	9.37766
3	185576756	rs77477321	A	G	0.269931	0.0267797	0.00418582	1.58196e-10	9.8008
3	185578154	rs111291112	G	A	0.269302	0.0268763	0.00418774	1.38628e-10	9.85815
3	185578983	rs2889654	C	T	0.269153	0.0268388	0.00418924	1.49253e-10	9.82608
3	185579535	rs75872570	A	G	0.26933	0.0269204	0.00418756	1.29134e-10	9.88896
3	185581080	rs6779368	A	G	0.336483	0.0239331	0.00392287	1.05726e-09	8.97582
3	185582801	rs17289918	T	C	0.271	0.026891	0.00417723	1.21823e-10	9.91427
3	185584044	rs11313393	CT	C	0.336555	0.0238134	0.00392194	1.2677e-09	8.89698
3	185584310	rs13095912	G	A	0.336649	0.0238591	0.00392099	1.16811e-09	8.93252
3	185584744	rs6778977	T	G	0.332292	0.0234529	0.0039488	2.86997e-09	8.54212
3	185585097	rs10937226	G	A	0.336566	0.0238411	0.00392169	1.21012e-09	8.91717
3	185770515	rs35430985	C	A	0.171568	0.0321252	0.00493072	7.27753e-11	10.138
3	185771094	rs16860216	G	A	0.1642	0.0286108	0.00503787	1.35632e-08	7.86764
3	185772452	rs13073992	T	G	0.160694	0.0300197	0.00507043	3.21614e-09	8.49267
3	185772946	rs7648605	T	G	0.160713	0.0299986	0.00507066	3.30363e-09	8.48101
3	185779505	rs11706322	C	T	0.159482	0.0351388	0.00507561	4.43775e-12	11.3528
3	185779764	rs5855072	T	TA	0.249862	0.0418783	0.00429798	1.99417e-22	21.7002
3	185779847	rs4376068	A	C	0.238915	0.0433239	0.00436384	3.20166e-23	22.4946
3	185781209	chr3:185781209_T_TA	T	TA	0.0675687	0.0406303	0.00738985	3.84505e-08	7.4151
3	185781501	rs79704531	C	T	0.0675746	0.0405494	0.00738954	4.0856e-08	7.38874
3	185783450	rs6808808	G	A	0.0678305	0.0404609	0.00737362	4.08911e-08	7.38837
3	185785671	rs78888817	T	A	0.0765894	0.0436903	0.00698909	4.08413e-10	9.3889
3	185785802	rs74976677	G	T	0.067784	0.040503	0.00737535	3.98805e-08	7.39924
3	185786083	chr3:185786083_CT_C	CT	C	0.163512	0.0338546	0.00503454	1.76874e-11	10.7523
3	185786085	rs115483294	T	A	0.159647	0.034883	0.00507062	6.03367e-12	11.2194
3	185788196	rs9841201	G	A	0.251803	0.0418672	0.00427176	1.1337e-22	21.9455
3	185788215	rs11716491	T	C	0.161508	0.0350212	0.00503949	3.68485e-12	11.4336
3	185788291	rs58799410	G	A	0.068024	0.0413526	0.00736271	1.95228e-08	7.70946
3	185788613	rs73061075	A	C	0.161508	0.0350212	0.00503949	3.68485e-12	11.4336
3	185789069	rs4389513	T	G	0.251801	0.0418597	0.00427174	1.15324e-22	21.9381
3	185789104	rs4414887	C	T	0.240729	0.043115	0.00433803	2.86909e-23	22.5423
3	185789145	rs4490396	T	A	0.161508	0.0350212	0.00503949	3.68485e-12	11.4336
3	185789511	rs11705729	A	T	0.251806	0.0418546	0.00427165	1.16435e-22	21.9339
3	185790241	rs6765808	C	T	0.251806	0.0418546	0.00427165	1.16435e-22	21.9339
3	185790504	rs74929311	A	G	0.0678766	0.0410397	0.00736829	2.55522e-08	7.59257
3	185790803	rs11927381	T	C	0.251842	0.0417843	0.00427164	1.36998e-22	21.8633
3	185792218	rs7619401	G	A	0.240735	0.0431087	0.00433792	2.90443e-23	22.5369
3	185792230	rs7619232	C	T	0.0678766	0.0410397	0.00736829	2.55522e-08	7.59257
3	185792330	rs11925294	C	T	0.161509	0.0349955	0.00503949	3.82028e-12	11.4179
3	185792402	rs11929397	T	C	0.240735	0.0431087	0.00433792	2.90443e-23	22.5369
3	185792624	rs11925455	G	A	0.161509	0.0349955	0.00503949	3.82028e-12	11.4179
3	185793096	rs16860234	A	C	0.17239	0.0366762	0.00491008	8.08987e-14	13.0921
3	185793899	rs4402960	G	T	0.240781	0.0430707	0.00433807	3.1814e-23	22.4974
3	185795291	rs35909974	C	T	0.172355	0.0366297	0.0049114	8.82755e-14	13.0542
3	185795508	rs7640539	T	A	0.240767	0.0430291	0.00433758	3.46353e-23	22.4605
3	185795604	rs7651090	A	G	0.240781	0.0430842	0.00433741	3.03759e-23	22.5175
3	185795858	rs7631557	G	C	0.240767	0.0430291	0.00433758	3.46353e-23	22.4605
3	185796220	rs4686694	G	C	0.0678766	0.0410397	0.00736829	2.55522e-08	7.59257
3	185796329	rs144472502	G	A	0.0678766	0.0410397	0.00736829	2.55522e-08	7.59257
3	185796401	rs9808924	G	A	0.251258	0.0415263	0.00427755	2.83244e-22	21.5478
3	185796435	rs6786649	C	A	0.240767	0.0430291	0.00433758	3.46353e-23	22.4605
3	185797143	rs7646518	T	C	0.241074	0.0431628	0.00433784	2.55798e-23	22.5921
3	185797822	rs11716713	G	C	0.23989	0.0432217	0.00434653	2.72645e-23	22.5644
3	185797847	rs7637773	G	A	0.240198	0.0432454	0.00434335	2.39848e-23	22.6201
3	185797975	rs150012264	G	A	0.0678766	0.0410397	0.00736829	2.55522e-08	7.59257
3	185798732	rs4686696	G	A	0.240771	0.0429964	0.0043375	3.72802e-23	22.4285
3	185799019	rs73061095	T	G	0.251685	0.0416337	0.0042729	1.99452e-22	21.7002
3	185800453	rs11928319	G	C	0.239913	0.0428805	0.0043481	6.1912e-23	22.2082
3	185801122	rs35510946	G	A	0.238573	0.0440585	0.00435179	4.39426e-24	23.3571
3	185801133	rs76922886	G	A	0.238573	0.0440585	0.00435179	4.39426e-24	23.3571
3	185802060	rs7633811	C	G	0.238579	0.0440404	0.00435186	4.59242e-24	23.338
3	185802234	rs10544430	TAG	T	0.238579	0.0440404	0.00435186	4.59242e-24	23.338
3	185802297	rs11269661	G	GTGTTCTTGACTAACCAAGACA	0.237053	0.0439648	0.00436535	7.53268e-24	23.1231
3	185802554	rs10428126	T	C	0.238579	0.0440404	0.00435186	4.59242e-24	23.338
3	185802790	rs6767484	A	G	0.238603	0.0440483	0.00435169	4.48878e-24	23.3479
3	185803160	rs9854769	A	G	0.249907	0.0427816	0.00428632	1.87913e-23	22.726
3	185803208	rs34782298	G	A	0.238831	0.0440847	0.00435372	4.3266e-24	23.3639
3	185803338	rs7615045	A	G	0.249909	0.0427877	0.0042863	1.85142e-23	22.7325
3	185803686	rs61122583	T	C	0.0678654	0.040891	0.00736671	2.84898e-08	7.54531
3	185804659	rs7640744	G	A	0.17037	0.0377579	0.0049337	1.9744e-14	13.7046
3	185805582	rs66513933	T	C	0.170281	0.037761	0.00493436	1.98057e-14	13.7032
3	185806065	rs7646519	G	A	0.249644	0.0427249	0.00428424	2.04487e-23	22.6893
3	185806293	rs4686392	A	G	0.238418	0.0409903	0.00435207	4.63618e-21	20.3338
3	185806328	rs4686393	T	C	0.0678954	0.0409566	0.00736536	2.69153e-08	7.57
3	185807411	rs13060777	A	G	0.159464	0.0360226	0.00506533	1.15232e-12	11.9384
3	185808274	rs7630554	A	G	0.249655	0.0427138	0.00428449	2.11115e-23	22.6755
3	185808292	rs146070231	T	C	0.0678645	0.0408883	0.00736668	2.85452e-08	7.54447
3	185808557	rs73063004	C	T	0.249655	0.0427138	0.00428449	2.11115e-23	22.6755
3	185808674	rs143048116	C	T	0.0678645	0.0408883	0.00736668	2.85452e-08	7.54447
3	185808902	rs11711477	T	A	0.249656	0.0426786	0.00428448	2.2923e-23	22.6397
3	185809107	rs4453875	T	C	0.170503	0.0341281	0.00492789	4.36237e-12	11.3603
3	185811292	rs1470579	A	C	0.249728	0.042694	0.00428357	2.16431e-23	22.6647
3	185811386	rs1470580	T	A	0.249708	0.0427438	0.00428365	1.92876e-23	22.7147
3	185811683	rs57121606	C	T	0.067859	0.0408987	0.00736701	2.83564e-08	7.54735
3	185812502	rs6769511	T	C	0.249722	0.0428559	0.00428348	1.47584e-23	22.831
3	185812534	rs9837654	G	A	0.170538	0.0342161	0.00492677	3.80231e-12	11.42
3	185813909	rs4686698	G	A	0.0678567	0.040876	0.00736699	2.88569e-08	7.53975
3	185816340	rs76299787	G	A	0.0678479	0.0410621	0.00736698	2.49675e-08	7.60262
3	185816694	rs9859406	G	A	0.249579	0.0429323	0.00428688	1.33552e-23	22.8743
3	185818435	rs6444082	G	T	0.237396	0.0414642	0.00435921	1.8998e-21	20.7213
3	185819848	chr3:185819848_G_GT	G	GT	0.250413	0.0433272	0.00428508	5.02049e-24	23.2993
3	185820420	rs77580728	G	C	0.0678232	0.0410735	0.0073698	2.50511e-08	7.60117
3	185829531	rs6444084	A	G	0.184499	0.0324069	0.00479531	1.40408e-11	10.8526
3	185830129	rs764129	C	T	0.258328	0.0400526	0.00427444	7.33524e-21	20.1346
3	185830874	rs720389	T	C	0.184743	0.032383	0.00479033	1.38444e-11	10.8587
3	185830895	rs720390	G	A	0.168698	0.032492	0.00495379	5.43456e-11	10.2648
3	185839241	rs7611752	G	C	0.776821	-0.025575	0.00451861	1.51725e-08	7.81894
4	1252250	rs72501962	A	T	0.338776	-0.0308672	0.00392511	3.74514e-15	14.4265
4	1284136	rs1732102	T	C	0.490802	0.020781	0.00372828	2.49583e-08	7.60278
4	1284349	rs1680081	T	C	0.567593	0.0255155	0.00376601	1.24714e-11	10.9041
4	1284817	rs35945848	G	GCA	0.490277	0.0208064	0.0037304	2.44415e-08	7.61187
4	1285336	rs1620928	C	T	0.490803	0.0207298	0.00372801	2.694e-08	7.5696
4	1285833	rs1680074	G	A	0.490547	0.0205079	0.0037273	3.7594e-08	7.42488
4	1286549	rs1680073	G	A	0.490544	0.0205453	0.00372721	3.54919e-08	7.44987
4	1286693	rs4974583	T	C	0.567586	0.0254445	0.00376476	1.39863e-11	10.8543
4	1287004	rs10024013	C	T	0.486579	0.0204793	0.00374718	4.63025e-08	7.3344
4	1287726	rs34026785	G	GAGT	0.432635	-0.0259097	0.0037762	6.85072e-12	11.1643
4	1287907	rs1680072	T	G	0.490841	0.0207615	0.00372794	2.56432e-08	7.59103
4	1287973	rs1732100	C	T	0.490585	0.0206013	0.00372728	3.26012e-08	7.48677
4	1288679	rs34808560	ATC	A	0.490875	0.0207728	0.003728	2.52121e-08	7.59839
4	1288908	rs1732099	T	C	0.490589	0.0205924	0.00372717	3.30141e-08	7.4813
4	1288934	rs922698	C	T	0.490849	0.0207522	0.00372757	2.59287e-08	7.58622
4	1289244	rs9631804	A	T	0.490116	0.020708	0.00373218	2.88616e-08	7.53968
4	1289247	rs9631805	T	C	0.490116	0.020708	0.00373218	2.88616e-08	7.53968
4	1289820	rs17164589	G	T	0.432458	-0.0254819	0.00376374	1.28948e-11	10.8896
4	1290448	rs73069965	C	T	0.432494	-0.0255072	0.00376336	1.22507e-11	10.9118
4	1290727	rs55875205	T	C	0.431656	-0.0253832	0.00376304	1.53198e-11	10.8147
4	1290907	rs4974585	T	C	0.431656	-0.0253819	0.00376304	1.53551e-11	10.8137
4	1290944	rs4974586	G	C	0.431656	-0.0253819	0.00376304	1.53551e-11	10.8137
4	1290953	rs2178442	C	T	0.431656	-0.0253819	0.00376304	1.53551e-11	10.8137
4	1291033	rs2178441	A	G	0.431656	-0.0253819	0.00376304	1.53551e-11	10.8137
4	1291176	rs2141653	T	A	0.431495	-0.02544	0.00376374	1.39251e-11	10.8562
4	1291641	rs4974587	C	G	0.431621	-0.0253469	0.00376272	1.63043e-11	10.7877
4	1292022	rs4974588	C	T	0.431677	-0.0252963	0.00376321	1.79913e-11	10.7449
4	1292439	rs73069970	A	T	0.431621	-0.0253469	0.00376272	1.63043e-11	10.7877
4	1292532	rs36051935	C	T	0.432031	-0.0256112	0.00376396	1.01922e-11	10.9917
4	1292551	rs35385487	A	G	0.432031	-0.0256112	0.00376396	1.01922e-11	10.9917
4	1292590	rs73795288	C	T	0.431467	-0.0251829	0.00376396	2.23163e-11	10.6514
4	1292597	rs73069973	C	T	0.431467	-0.0251829	0.00376396	2.23163e-11	10.6514
4	1292689	rs73069974	C	A	0.431621	-0.0253469	0.00376272	1.63043e-11	10.7877
4	1292716	rs73069976	T	C	0.431621	-0.0253469	0.00376272	1.63043e-11	10.7877
4	1293348	rs78147894	A	G	0.431621	-0.0253469	0.00376272	1.63043e-11	10.7877
4	1293383	rs147893865	C	T	0.430252	-0.0254388	0.00377352	1.57471e-11	10.8028
4	1293564	rs4974589	T	C	0.432132	-0.0253876	0.00376635	1.58285e-11	10.8006
4	1293689	rs4974590	A	G	0.431621	-0.0253469	0.00376272	1.63043e-11	10.7877
4	1294190	rs73069979	A	G	0.431621	-0.0253469	0.00376272	1.63043e-11	10.7877
4	1294213	rs113254479	A	G	0.431621	-0.0253469	0.00376272	1.63043e-11	10.7877
4	1294243	rs1344301	T	C	0.431621	-0.0253469	0.00376272	1.63043e-11	10.7877
4	1294281	rs73796048	C	G	0.431864	-0.0254162	0.00376346	1.44954e-11	10.8388
4	1294338	rs73069980	C	T	0.431874	-0.0252088	0.00376261	2.09424e-11	10.679
4	1294345	rs73069981	A	G	0.431874	-0.0252088	0.00376261	2.09424e-11	10.679
4	1294440	rs73069982	T	G	0.431621	-0.0253469	0.00376272	1.63043e-11	10.7877
4	1294497	rs76731644	G	A	0.431621	-0.0253469	0.00376272	1.63043e-11	10.7877
4	1294693	rs79680136	T	G	0.430409	-0.0257163	0.00377391	9.51343e-12	11.0217
4	1294703	rs114327728	T	C	0.430409	-0.0257163	0.00377391	9.51343e-12	11.0217
4	1297614	rs73069998	G	A	0.430114	-0.0254937	0.00376655	1.30674e-11	10.8838
4	1297675	rs73069999	C	G	0.428533	-0.0252325	0.00377335	2.28555e-11	10.641
4	1297852	rs2293633	T	C	0.508757	-0.0204327	0.00372482	4.12852e-08	7.38421
4	1298181	rs11723894	C	T	0.430394	-0.0250571	0.00376968	3.00191e-11	10.5226
4	1298182	rs11723920	C	T	0.430394	-0.0250571	0.00376968	3.00191e-11	10.5226
4	1298226	rs11729031	T	C	0.431627	-0.0253103	0.00376277	1.74413e-11	10.7584
4	1298235	rs11729033	T	G	0.431627	-0.0253103	0.00376277	1.74413e-11	10.7584
4	1298868	rs35996294	AATT	A	0.430759	-0.0248924	0.00376857	3.98179e-11	10.3999
4	1298984	rs11939426	T	C	0.431627	-0.0253103	0.00376277	1.74413e-11	10.7584
4	1299417	rs1316487	C	T	0.431627	-0.0253103	0.00376277	1.74413e-11	10.7584
4	1299457	rs6819243	T	C	0.431621	-0.0253169	0.00376273	1.72265e-11	10.7638
4	1299514	rs6837701	C	T	0.431621	-0.0253169	0.00376273	1.72265e-11	10.7638
4	1299540	rs6814328	A	T	0.431632	-0.0253216	0.00376286	1.71045e-11	10.7669
4	1299604	rs59579894	GC	G	0.431621	-0.0253169	0.00376273	1.72265e-11	10.7638
4	1300098	rs11247985	C	G	0.430793	-0.0252639	0.00376833	2.03166e-11	10.6921
4	1300103	rs35317516	C	T	0.430233	-0.0251323	0.00377234	2.70587e-11	10.5677
4	1300440	rs12508297	T	G	0.431621	-0.0253169	0.00376273	1.72265e-11	10.7638
4	1300580	rs12503555	C	T	0.431621	-0.0253169	0.00376273	1.72265e-11	10.7638
4	1300676	rs56887292	T	A	0.431621	-0.0253169	0.00376273	1.72265e-11	10.7638
4	1300765	rs61367508	A	G	0.431621	-0.0253169	0.00376273	1.72265e-11	10.7638
4	1300792	rs60555464	C	T	0.431621	-0.0253169	0.00376273	1.72265e-11	10.7638
4	1301058	rs11936387	C	T	0.431621	-0.0253169	0.00376273	1.72265e-11	10.7638
4	1301690	rs6599296	C	G	0.431621	-0.0253169	0.00376273	1.72265e-11	10.7638
4	1301726	rs143016100	G	GTAAA	0.431411	-0.02548	0.00376423	1.30182e-11	10.8854
4	1301733	rs75023965	T	C	0.431411	-0.02548	0.00376423	1.30182e-11	10.8854
4	1301783	rs6599297	G	C	0.431411	-0.02548	0.00376423	1.30182e-11	10.8854
4	1301966	rs138442398	TAAG	T	0.431621	-0.0253179	0.00376272	1.71922e-11	10.7647
4	1302105	rs6829118	A	G	0.431621	-0.0253179	0.00376272	1.71922e-11	10.7647
4	1302200	rs6852991	C	G	0.431618	-0.0253044	0.0037627	1.76183e-11	10.754
4	1302203	rs6853002	C	T	0.50794	-0.0205778	0.00372803	3.40072e-08	7.46843
4	1302240	rs79358245	T	G	0.431615	-0.0253181	0.00376269	1.71796e-11	10.765
4	1302375	rs58847530	T	C	0.431619	-0.0253277	0.00376264	1.68721e-11	10.7728
4	1302548	rs148865237	C	T	0.429835	-0.0252577	0.00377092	2.12029e-11	10.6736
4	1302590	rs57415102	T	C	0.431619	-0.0253277	0.00376264	1.68721e-11	10.7728
4	1302755	rs113332232	T	C	0.431372	-0.0253331	0.00376459	1.71089e-11	10.7668
4	1302769	rs79143022	C	T	0.431619	-0.0253277	0.00376264	1.68721e-11	10.7728
4	1302880	rs73071929	C	T	0.431619	-0.0253277	0.00376264	1.68721e-11	10.7728
4	1302894	rs73071932	G	A	0.431619	-0.0253277	0.00376264	1.68721e-11	10.7728
4	1303050	rs73071934	C	T	0.431619	-0.0253277	0.00376264	1.68721e-11	10.7728
4	1303441	rs61359788	A	G	0.429374	-0.0254251	0.00377193	1.58316e-11	10.8005
4	1303452	rs55955526	G	C	0.429374	-0.0254242	0.00377194	1.586e-11	10.7997
4	1303472	rs58572555	T	C	0.43112	-0.0254708	0.00376432	1.32536e-11	10.8777
4	1303592	rs56758128	C	T	0.431203	-0.0252186	0.00376564	2.13457e-11	10.6707
4	1303600	rs60897436	G	A	0.431204	-0.0252204	0.00376563	2.12768e-11	10.6721
4	1303635	rs75548562	G	T	0.429434	-0.0254137	0.00377816	1.74458e-11	10.7583
4	1303665	rs60133030	G	T	0.431628	-0.0252962	0.00376248	1.78341e-11	10.7487
4	1303756	rs56085572	G	A	0.43162	-0.0252984	0.00376238	1.77422e-11	10.751
4	1304109	rs73072001	G	C	0.431341	-0.0252608	0.00376348	1.92558e-11	10.7154
4	1304142	rs73073703	G	T	0.431543	-0.0253605	0.00376267	1.58946e-11	10.7987
4	1304228	rs56404604	A	G	0.431614	-0.0253292	0.00376231	1.67558e-11	10.7758
4	1304400	rs4974547	C	T	0.431614	-0.0253292	0.00376231	1.67558e-11	10.7758
4	1304607	rs4974592	A	C	0.431615	-0.0253211	0.0037624	1.70234e-11	10.769
4	1304835	rs4974593	A	G	0.431619	-0.0253173	0.00376241	1.71472e-11	10.7658
4	1305381	rs7666876	G	C	0.431619	-0.025317	0.0037624	1.71537e-11	10.7656
4	1305418	rs7671585	G	A	0.431619	-0.025317	0.0037624	1.71537e-11	10.7656
4	1305433	rs7696746	A	G	0.431619	-0.025317	0.0037624	1.71537e-11	10.7656
4	1305682	rs74478546	G	A	0.431616	-0.0253182	0.00376237	1.71071e-11	10.7668
4	1305729	rs59944614	A	G	0.431616	-0.0253182	0.00376237	1.71071e-11	10.7668
4	1307213	rs4974595	C	T	0.431536	-0.0253973	0.00376158	1.46626e-11	10.8338
4	1310373	rs17164620	A	G	0.431777	-0.0253283	0.00376109	1.6534e-11	10.7816
4	1310955	rs7672093	C	A	0.431706	-0.025288	0.00375967	1.74894e-11	10.7572
4	1311230	rs6599299	T	C	0.432415	-0.0247927	0.00375932	4.26724e-11	10.3699
4	1311481	rs6599300	G	A	0.431731	-0.0252729	0.00375908	1.78462e-11	10.7485
4	1313901	rs6826029	A	G	0.508698	-0.0204872	0.003717	3.55865e-08	7.44871
4	1314748	rs11247990	G	C	0.431473	-0.0251223	0.00375206	2.15555e-11	10.6664
4	1314776	rs11247991	A	G	0.431491	-0.0252133	0.00375205	1.82533e-11	10.7387
4	1316113	rs6815464	C	G	0.431464	-0.0254951	0.00374797	1.03309e-11	10.9859
4	1316310	rs35420448	GGGCAGTTGTCCACTGCTGTGGGGGCCCAT	G	0.426079	-0.024213	0.003784	1.57103e-10	9.80381
4	1316394	rs60640478	A	C	0.430691	-0.0257467	0.0037552	7.0968e-12	11.1489
4	105128259	rs10488913	A	T	0.186571	0.0261607	0.00477003	4.15585e-08	7.38134
4	105132366	rs80295186	C	T	0.175732	0.026869	0.004877	3.60815e-08	7.44272
4	105133993	rs6843555	A	G	0.186633	0.0262278	0.0047679	3.78479e-08	7.42196
4	105140228	rs17616993	G	A	0.173737	0.0269508	0.00489399	3.65803e-08	7.43675
4	105142341	rs138043989	TG	T	0.173721	0.0270644	0.00489418	3.20923e-08	7.4936
4	105143955	rs76607729	AT	A	0.175634	0.0271837	0.00487645	2.48708e-08	7.60431
4	109916226	rs2282782	A	T	0.255048	-0.0231769	0.00425057	4.97023e-08	7.30362
4	109919540	rs76740618	G	A	0.255838	-0.0232389	0.00424359	4.35176e-08	7.36134
4	109922143	rs75872046	C	T	0.255787	-0.0231685	0.00424284	4.75289e-08	7.32304
4	109922794	rs75663890	C	T	0.255786	-0.0231799	0.00424284	4.68105e-08	7.32966
4	109923929	rs74491235	T	A	0.255795	-0.0232364	0.00424597	4.44278e-08	7.35235
4	109924690	rs76469933	G	T	0.255792	-0.0232575	0.00424596	4.31958e-08	7.36456
4	109925223	rs2298980	C	A	0.255787	-0.0232362	0.00424611	4.44837e-08	7.3518
4	109926568	rs78642509	A	G	0.255319	-0.0235721	0.00424992	2.91992e-08	7.53463
4	109926633	rs2282783	T	A	0.255767	-0.023259	0.0042475	4.35968e-08	7.36055
4	109933160	rs3796949	C	T	0.25581	-0.0231871	0.00425005	4.88534e-08	7.31111
4	109939303	rs74481553	G	A	0.2559	-0.0233402	0.00425075	4.00685e-08	7.3972
4	109943675	rs11098055	G	A	0.255156	-0.0232176	0.0042581	4.97242e-08	7.30343
4	109979991	rs2302135	A	G	0.259112	-0.0232885	0.00424581	4.14027e-08	7.38297
4	109981578	rs17041134	T	A	0.259087	-0.02322	0.00424616	4.54698e-08	7.34228
4	109982460	rs59242631	T	C	0.259071	-0.0231917	0.00424651	4.73308e-08	7.32486
4	109984820	rs2298995	A	C	0.258951	-0.0233814	0.00424766	3.70746e-08	7.43092
4	109993684	rs11569081	TGCAGGGCTAG	T	0.258615	-0.0280877	0.00425202	3.96939e-11	10.4013
4	109996470	rs2299002	A	C	0.260027	-0.0272198	0.00423237	1.26874e-10	9.89663
4	109999015	rs3216212	GAC	G	0.260156	-0.0270978	0.00422557	1.43301e-10	9.84375
4	109999568	rs2074389	G	A	0.260259	-0.0271049	0.00422353	1.38879e-10	9.85736
4	109999972	rs11098058	C	G	0.260443	-0.0271815	0.00422062	1.1971e-10	9.92187
4	110001340	rs2282786	T	C	0.261268	-0.0277603	0.00421026	4.31086e-11	10.3654
4	110001524	rs12506362	G	A	0.433923	-0.0213213	0.00374028	1.19725e-08	7.92182
4	110002635	rs11098059	G	C	0.434069	-0.0212619	0.00374049	1.31632e-08	7.88064
4	110003178	rs11569102	C	G	0.260986	-0.0276232	0.00421261	5.49852e-11	10.2598
4	110003204	rs11569103	G	T	0.260983	-0.0276231	0.00421261	5.49906e-11	10.2597
4	110008938	rs11569129	A	G	0.261404	-0.0280433	0.00421471	2.86862e-11	10.5423
4	110008970	rs3822285	G	A	0.261327	-0.0280883	0.00421587	2.70154e-11	10.5684
4	110010783	rs11569142	G	T	0.260727	-0.0282864	0.00422825	2.24185e-11	10.6494
4	110020646	rs11098063	C	T	0.257073	-0.0282598	0.00430252	5.11046e-11	10.2915
4	110021958	rs74626604	CT	C	0.256793	-0.0286049	0.00430725	3.12477e-11	10.5052
4	110023574	rs144392753	G	T	0.255416	-0.0282285	0.00432828	6.96737e-11	10.1569
4	144129979	rs4287959	A	G	0.447845	0.0252089	0.00375132	1.82384e-11	10.739
4	144130953	rs11725211	C	G	0.41937	-0.0277089	0.00376853	1.95245e-13	12.7094
4	144132608	rs28576209	A	G	0.447833	0.0251172	0.00375077	2.14197e-11	10.6692
4	144132619	rs28465668	G	A	0.447833	0.0251172	0.00375077	2.14197e-11	10.6692
4	144133076	rs28488827	A	G	0.447825	0.0251415	0.00375068	2.04687e-11	10.6889
4	144133421	rs11731918	A	T	0.419393	-0.0276006	0.00376844	2.41656e-13	12.6168
4	144133554	rs11100814	C	T	0.419384	-0.0275936	0.00376851	2.45287e-13	12.6103
4	144137131	rs11736498	A	G	0.419236	-0.0276171	0.00376485	2.21996e-13	12.6537
4	144139223	rs11723272	T	C	0.419135	-0.0275109	0.00376551	2.7654e-13	12.5582
4	144140669	chr4:144140669_CA_C	CA	C	0.421055	-0.0278533	0.00376507	1.39176e-13	12.8564
4	144140928	rs58803451	AG	A	0.421053	-0.0278322	0.00376521	1.4549e-13	12.8372
4	144141118	rs36211745	T	C	0.44616	0.0257775	0.00375177	6.41104e-12	11.1931
4	144144913	rs3856993	A	T	0.446113	0.025682	0.00375057	7.54554e-12	11.1223
4	144144919	rs6835623	A	G	0.421145	-0.0278494	0.00376512	1.40391e-13	12.8527
4	144145464	rs7659783	C	T	0.420866	-0.0277928	0.00376727	1.62238e-13	12.7898
4	144145488	rs13137079	G	A	0.420866	-0.0277928	0.00376727	1.62238e-13	12.7898
4	144148147	rs7698193	A	T	0.445959	0.0255644	0.00374852	9.14848e-12	11.0387
4	144152437	rs12502560	T	A	0.421234	-0.0277484	0.0037644	1.69902e-13	12.7698
4	144153873	rs13112639	C	T	0.421237	-0.027751	0.0037643	1.68781e-13	12.7727
4	144153984	rs13112856	C	T	0.42129	-0.0277447	0.00376457	1.71576e-13	12.7655
4	144153996	rs36033980	C	T	0.445856	0.0255234	0.00374728	9.71701e-12	11.0125
4	144155319	chr4:144155319_TTCTC_T	TTCTC	T	0.420523	-0.0276619	0.00376657	2.08284e-13	12.6813
4	144155475	rs11732500	G	A	0.421243	-0.0277594	0.00376429	1.65969e-13	12.78
4	144156311	rs6831817	A	G	0.421321	-0.0277396	0.00376373	1.71207e-13	12.7665
4	144157427	rs6838900	A	G	0.420839	-0.0280263	0.00376413	9.70145e-14	13.0132
4	144157515	rs36128655	A	G	0.445795	0.0254633	0.00374462	1.05041e-11	10.9786
4	144159908	rs34249775	C	T	0.445704	0.0253633	0.00374347	1.24572e-11	10.9046
4	144161080	rs35471321	CTGTT	C	0.421669	-0.0281457	0.00376598	7.84232e-14	13.1056
4	144162247	rs13133352	C	T	0.44571	0.0253434	0.00374257	1.27798e-11	10.8935
4	144162993	rs12511288	G	A	0.421555	-0.0279382	0.00376106	1.10631e-13	12.9561
5	56515514	rs459447	G	A	0.328923	-0.0217401	0.00394708	3.63792e-08	7.43915
6	7132062	rs115272638	T	G	0.0495666	-0.0473262	0.00857768	3.447e-08	7.46256
6	7137388	rs75062200	G	C	0.04935	-0.0475742	0.00859379	3.10204e-08	7.50835
6	7144315	rs75294871	T	C	0.0496135	-0.0472958	0.00856035	3.30069e-08	7.48139
6	7146592	rs9505048	A	G	0.0494395	-0.0473392	0.00857639	3.40146e-08	7.46833
6	7148522	rs77112061	G	A	0.0491104	-0.0469507	0.0086034	4.84423e-08	7.31478
6	7153392	rs9502553	C	A	0.0493276	-0.0478101	0.00858777	2.59275e-08	7.58624
6	7155393	rs115981968	G	A	0.049277	-0.0477262	0.00858771	2.74144e-08	7.56202
6	7156797	rs80285599	G	C	0.0492983	-0.0483441	0.0085855	1.79604e-08	7.74568
6	7158718	rs9502556	C	T	0.0486626	-0.0492616	0.00865098	1.24092e-08	7.90625
6	7160210	rs78647687	A	T	0.0486578	-0.0490586	0.00865061	1.42141e-08	7.84728
6	7162912	rs9505052	G	A	0.0489353	-0.047334	0.00863352	4.19852e-08	7.3769
6	7165153	rs9505053	G	A	0.0489167	-0.0473246	0.00863458	4.2406e-08	7.37257
6	7166123	rs74640935	C	T	0.048643	-0.0487746	0.00865248	1.73288e-08	7.76123
6	7167973	rs151318765	A	ATG	0.04865	-0.0491301	0.00865015	1.35202e-08	7.86902
6	7180947	rs74379171	G	A	0.0483938	-0.0494598	0.00868229	1.22435e-08	7.91209
6	7182137	rs9505063	G	A	0.0483678	-0.0494252	0.00868458	1.26431e-08	7.89815
6	7184373	rs114750878	T	G	0.0470945	-0.0486611	0.00880728	3.29868e-08	7.48166
6	7184924	rs75768476	A	G	0.0474557	-0.0492525	0.00877007	1.95822e-08	7.70814
6	7187109	rs71707018	GATT	G	0.0457097	-0.0500633	0.00894137	2.15897e-08	7.66575
6	7195451	rs7743323	C	T	0.0430719	-0.0566081	0.00915916	6.40718e-10	9.19333
6	7196090	rs77630070	G	T	0.0422437	-0.0554866	0.00924875	1.98555e-09	8.70212
6	7196091	rs74409395	C	T	0.0422437	-0.0554866	0.00924875	1.98555e-09	8.70212
6	7199299	rs75431224	A	T	0.0432943	-0.0555308	0.0091358	1.21711e-09	8.91467
6	7201991	rs145693428	T	TA	0.0433161	-0.0553553	0.00913299	1.35582e-09	8.8678
6	7203762	rs76207590	A	C	0.0433186	-0.0553315	0.00913267	1.37625e-09	8.8613
6	7212783	rs17603945	G	A	0.0432969	-0.0537089	0.00912693	3.99721e-09	8.39824
6	7213674	rs76052955	A	C	0.0432969	-0.0537089	0.00912693	3.99721e-09	8.39824
6	7214266	rs17672692	C	T	0.0433109	-0.0535134	0.00912516	4.51785e-09	8.34507
6	7219133	rs149442459	G	A	0.0409751	-0.0512523	0.00938981	4.81541e-08	7.31737
6	7222800	rs58702073	G	GA	0.0424128	-0.0515366	0.00923456	2.39785e-08	7.62018
6	20540935	rs58761454	C	T	0.515343	0.0233201	0.00371812	3.57447e-10	9.44679
6	20540949	rs9348432	C	T	0.517939	0.0239666	0.00371917	1.16657e-10	9.93309
6	20541990	rs7758851	G	A	0.279497	-0.0303094	0.004126	2.05372e-13	12.6875
6	20543881	rs9368200	C	T	0.516448	0.0236422	0.00371595	1.99278e-10	9.70054
6	20545680	rs9358342	C	T	0.515441	0.0234776	0.00371703	2.6879e-10	9.57059
6	20545881	rs9368201	A	G	0.518257	0.0240932	0.00371825	9.21884e-11	10.0353
6	20546170	rs34206163	AAT	A	0.515031	0.0235402	0.0037186	2.45258e-10	9.61038
6	20546595	rs45559831	C	T	0.516045	0.0234344	0.00371577	2.85784e-10	9.54396
6	20549570	rs9348433	C	G	0.518727	0.0239662	0.00371705	1.13953e-10	9.94328
6	20562788	rs9368202	C	T	0.516738	0.0238327	0.00371728	1.44693e-10	9.83955
6	20569757	rs2064321	T	C	0.515221	0.0237416	0.0037231	1.81344e-10	9.7415
6	20570213	rs9358344	C	T	0.517255	0.0240959	0.00372371	9.77069e-11	10.0101
6	20581597	rs7744833	A	G	0.281909	-0.0306609	0.00413969	1.30325e-13	12.885
6	20581912	rs9460523	A	C	0.528893	0.0253483	0.00374633	1.32742e-11	10.877
6	20581913	rs9465816	G	T	0.529148	0.0254081	0.00374266	1.13515e-11	10.9449
6	20601462	rs10946393	A	G	0.518721	0.0247978	0.00373797	3.27822e-11	10.4844
6	20601684	rs10946394	A	C	0.516871	0.0245762	0.00373686	4.82642e-11	10.3164
6	20602566	rs11964057	A	G	0.518845	0.0249849	0.00373795	2.33186e-11	10.6323
6	20602777	rs62397566	G	C	0.280908	-0.031026	0.00414676	7.36212e-14	13.133
6	20603594	rs4710936	G	A	0.518797	0.0251183	0.00373978	1.86798e-11	10.7286
6	20605590	rs6925097	T	C	0.518808	0.0250418	0.00374061	2.17085e-11	10.6634
6	20617944	rs6900954	C	T	0.279924	-0.0314969	0.00415398	3.41395e-14	13.4667
6	20618474	rs10456007	G	A	0.279919	-0.0315418	0.00415385	3.13497e-14	13.5038
6	20622732	rs5874775	GCTAT	G	0.638363	0.0271195	0.00387711	2.66822e-12	11.5738
6	20622773	rs1569658	C	A	0.638121	0.0271865	0.0038754	2.30693e-12	11.637
6	20622853	rs16883996	T	C	0.181912	-0.0336529	0.00483096	3.27247e-12	11.4851
6	20622974	rs5028948	T	C	0.636056	0.0266696	0.00386553	5.2461e-12	11.2802
6	20623161	rs6456360	T	C	0.635675	0.0266084	0.00386497	5.82263e-12	11.2349
6	20623170	rs6456362	T	G	0.635675	0.0266084	0.00386497	5.82263e-12	11.2349
6	20623740	rs9465836	G	A	0.636367	0.0267611	0.00386391	4.34928e-12	11.3616
6	20624008	rs7743314	A	G	0.181832	-0.0341983	0.00482722	1.40221e-12	11.8532
6	20624127	rs714831	T	C	0.636315	0.0266858	0.00386334	4.95511e-12	11.3049
6	20624151	rs714830	A	G	0.181851	-0.034051	0.00482682	1.73955e-12	11.7596
6	20624373	chr6:20624373_GT_G	GT	G	0.636314	0.0266861	0.00386332	4.95076e-12	11.3053
6	20624755	rs16884003	A	T	0.179938	-0.0337794	0.00485369	3.42831e-12	11.4649
6	20624870	rs9366358	G	A	0.632861	0.0276739	0.00385504	7.07447e-13	12.1503
6	20625036	rs9356742	T	C	0.632912	0.0274814	0.00385561	1.02583e-12	11.9889
6	20626178	rs6917599	A	G	0.636288	0.0266196	0.00386342	5.59495e-12	11.2522
6	20626896	rs76779596	C	A	0.180589	-0.0334743	0.00484201	4.75458e-12	11.3229
6	20629627	rs9460535	G	C	0.636078	0.0265787	0.00386421	6.08754e-12	11.2156
6	20629850	rs9465843	A	G	0.634873	0.0263462	0.00386568	9.43538e-12	11.0252
6	20630241	rs9465844	G	A	0.635855	0.0266978	0.00386565	4.99109e-12	11.3018
6	20630780	rs10484633	T	C	0.181663	-0.0337605	0.00482795	2.70767e-12	11.5674
6	20641669	rs9465852	G	A	0.467095	-0.0453614	0.00371692	3.07565e-34	33.5121
6	20642554	rs6925328	A	G	0.466881	-0.0449785	0.00371373	9.54226e-34	33.0203
6	20644713	rs4710939	A	G	0.463081	-0.04534	0.00371099	2.5975e-34	33.5854
6	20644895	rs72830669	A	G	0.358567	0.0572318	0.00386577	1.48344e-49	48.8287
6	20645768	rs143684160	AATTTT	A	0.463342	-0.0455042	0.00370988	1.44039e-34	33.8415
6	20648531	rs9460540	A	G	0.451737	-0.0456392	0.00371709	1.23383e-34	33.9087
6	20650177	rs2876576	A	G	0.463373	-0.0454556	0.00371175	1.82625e-34	33.7384
6	20650590	rs7766844	G	A	0.358574	0.0573664	0.00386106	6.75082e-50	49.1706
6	20651890	rs2050225	G	C	0.463674	-0.0456534	0.0037106	9.02456e-35	34.0446
6	20652486	rs9295474	C	G	0.373759	0.0567127	0.00382885	1.33307e-49	48.8751
6	20653569	rs2876582	A	G	0.357115	0.05843	0.00386713	1.53702e-51	50.8133
6	20654069	rs6456366	G	C	0.356309	0.0583785	0.00387446	2.89726e-51	50.538
6	20654879	rs9368216	A	G	0.357644	0.0580326	0.00386388	5.99784e-51	50.222
6	20657333	rs4712523	A	G	0.372254	0.0574001	0.00383217	1.1076e-50	49.9556
6	20657634	rs4712524	A	G	0.360144	0.0581837	0.00385587	2.07198e-51	50.6836
6	20658566	rs142204888	G	GTTTGT	0.359229	0.0584005	0.00386203	1.27496e-51	50.8945
6	20658649	rs149618394	TGTAAA	T	0.35993	0.0581935	0.00385693	2.12428e-51	50.6728
6	20658747	rs67077402	A	C	0.360002	0.058193	0.00385645	2.06811e-51	50.6844
6	20659356	rs6456367	T	A	0.359998	0.0580547	0.00385644	3.5548e-51	50.4492
6	20659575	rs6456368	T	C	0.360015	0.0581868	0.00385632	2.1028e-51	50.6772
6	20660500	rs11759505	T	C	0.359985	0.0582102	0.003856	1.88254e-51	50.7253
6	20660803	rs10946398	A	C	0.359993	0.0582142	0.00385582	1.83393e-51	50.7366
6	20661019	rs7754840	G	C	0.359804	0.0581459	0.00385531	2.32503e-51	50.6336
6	20661611	rs58723416	T	C	0.35736	0.0577302	0.00387013	2.79002e-50	49.5544
6	20661986	rs35456723	T	C	0.359631	0.0578935	0.00385811	7.35947e-51	50.1332
6	20662361	rs9368218	G	A	0.359825	0.0580356	0.0038567	3.88864e-51	50.4102
6	20662804	rs4712526	T	A	0.359828	0.058094	0.00385677	3.10825e-51	50.5075
6	20663401	rs9460546	T	G	0.359819	0.0580097	0.00385688	4.34787e-51	50.3617
6	20665318	rs7748382	G	A	0.359859	0.0581101	0.00385694	2.94677e-51	50.5307
6	20665330	chr6:20665330_GA_G	GA	G	0.35734	0.0578899	0.00386258	9.69341e-51	50.0135
6	20665360	rs28665000	G	A	0.35734	0.0578899	0.00386258	9.69341e-51	50.0135
6	20665499	rs58048170	T	C	0.35734	0.0578899	0.00386258	9.69341e-51	50.0135
6	20665676	rs59036478	A	ATAACTT	0.359575	0.057927	0.00385991	7.17776e-51	50.144
6	20665824	rs7752906	G	A	0.359795	0.0580458	0.00385679	3.75675e-51	50.4252
6	20666013	rs2206739	A	G	0.359773	0.0581399	0.00385703	2.63584e-51	50.5791
6	20666015	rs2206738	A	G	0.359578	0.0580525	0.0038583	4.00098e-51	50.3978
6	20667151	rs9358356	T	C	0.356824	0.0593824	0.00387922	7.45882e-53	52.1273
6	20667457	rs9356743	C	T	0.424727	0.036769	0.00375477	1.23106e-22	21.9097
6	20667568	rs9350270	A	G	0.465116	0.0415981	0.00373595	8.75327e-29	28.0578
6	20673649	rs7451008	T	C	0.45508	0.0505823	0.00373607	9.77133e-42	41.01
6	20675561	rs35261542	C	A	0.34515	0.0696509	0.00389899	2.69157e-71	70.57
6	20680447	rs9348441	T	A	0.347888	0.069477	0.00389016	2.89717e-71	70.538
6	20682391	rs35612982	T	C	0.34612	0.0689032	0.00389526	6.03546e-70	69.2193
6	20685255	rs9356744	T	C	0.348595	0.0695521	0.00388806	1.7257e-71	70.763
6	20686342	rs7766070	C	A	0.348109	0.069539	0.00389179	2.49202e-71	70.6034
6	20686647	rs67131976	C	T	0.345682	0.069268	0.00389593	1.20899e-70	69.9176
6	20686765	rs9368222	C	A	0.34788	0.069666	0.0038916	1.367e-71	70.8642
6	20691297	rs61243430	GAGC	G	0.345499	0.0691398	0.00389883	2.74456e-70	69.5615
6	20693466	rs138420022	AT	A	0.345612	0.0691057	0.00389727	2.82588e-70	69.5488
6	20693997	rs4710941	C	T	0.343321	0.0687018	0.00390847	4.3089e-69	68.3656
6	20694653	rs2206734	C	T	0.345573	0.0689693	0.00389614	4.79957e-70	69.3188
6	20703721	rs6931514	A	G	0.458772	0.0507777	0.00372954	3.46319e-42	41.4605
6	20704193	rs72830699	G	A	0.455379	0.0505449	0.00372813	7.56245e-42	41.1213
6	20705999	rs6901559	G	A	0.460893	0.0493645	0.00372856	5.47143e-40	39.2619
6	20706749	rs77402376	T	A	0.191293	-0.0389555	0.00477464	3.40971e-16	15.4673
6	20713475	rs1040558	A	G	0.462444	0.0495524	0.00372592	2.46514e-40	39.6082
6	20714111	chr6:20714111_C_CT	C	CT	0.45975	0.0493847	0.00373597	7.21792e-40	39.1416
6	20715595	rs10946402	T	G	0.464786	0.0487224	0.00372564	4.65317e-39	38.3323
6	20716022	rs9295478	G	A	0.457078	0.0498887	0.00372362	6.57739e-41	40.1819
6	20716339	rs2328547	A	G	0.461501	0.0493607	0.0037222	4.10409e-40	39.3868
6	20716553	rs3060781	C	CAG	0.461543	0.0493536	0.00372176	4.1211e-40	39.385
6	20716727	rs2328548	G	A	0.461615	0.0493173	0.0037223	4.8134e-40	39.3175
6	20716815	rs11427712	T	TC	0.461649	0.0492699	0.00372266	5.80112e-40	39.2365
6	20716864	rs6935599	A	G	0.461532	0.049367	0.00372165	3.90874e-40	39.408
6	20717024	rs9465871	T	C	0.468508	0.0481268	0.00371606	2.43447e-38	37.6136
6	20717173	rs10946403	A	G	0.461799	0.0494152	0.00372173	3.30017e-40	39.4815
6	20718009	rs2328549	A	T	0.490882	0.0459737	0.0037625	2.56456e-34	33.591
6	20719001	rs9368224	T	A	0.456392	0.0497069	0.00373146	1.84582e-40	39.7338
6	20719162	rs9358358	A	C	0.456085	0.0497963	0.00373202	1.37513e-40	39.8617
6	20719330	rs9460550	G	A	0.456303	0.0497341	0.00373185	1.70522e-40	39.7682
6	20720587	rs9350272	A	G	0.443217	0.0525594	0.00374312	9.2806e-45	44.0324
6	20720948	rs61128991	G	T	0.442859	0.0529862	0.00374649	2.21601e-45	44.6544
6	20721490	rs9368225	G	A	0.443403	0.0526981	0.00374392	5.73992e-45	44.2411
6	20722826	rs9368226	T	C	0.444241	0.0499598	0.00374384	1.34714e-40	39.8706
6	20724003	rs6903175	A	G	0.444755	0.0501446	0.00374096	6.04529e-41	40.2186
6	20724019	rs6903744	G	A	0.443376	0.0503183	0.00374187	3.37894e-41	40.4712
6	20724327	rs12111351	T	G	0.445008	0.0503042	0.00373883	3.06648e-41	40.5134
6	20724544	rs4712536	C	T	0.354619	-0.0408756	0.00388451	6.93814e-26	25.1588
6	20725009	rs7767391	T	C	0.445041	0.0500119	0.00372963	5.64074e-41	40.2487
6	20725192	rs7747752	G	C	0.445351	0.0499556	0.00372892	6.67541e-41	40.1755
6	20725709	rs6915155	G	T	0.353597	-0.0409297	0.00389277	7.58638e-26	25.12
6	20735955	rs56017320	C	T	0.333966	0.0329038	0.00399417	1.76648e-16	15.7529
6	20736586	rs9688471	C	T	0.33411	0.0330116	0.00399148	1.34513e-16	15.8712
6	20741449	rs72832313	T	C	0.336683	0.0320895	0.00397346	6.74692e-16	15.1709
6	20743270	rs72832315	C	A	0.333627	0.0322843	0.00398147	5.15908e-16	15.2874
6	20754395	rs2745931	T	A	0.334552	0.0315206	0.00395925	1.71545e-15	14.7656
6	20754506	rs2745930	T	C	0.334552	0.0315206	0.00395925	1.71545e-15	14.7656
6	20755701	rs2819996	G	A	0.334598	0.0315123	0.00395967	1.75659e-15	14.7553
6	20756546	rs2473651	T	C	0.336084	0.0311797	0.00394736	2.83413e-15	14.5476
6	20758295	rs2819998	C	G	0.664019	-0.0310978	0.00394781	3.37066e-15	14.4723
6	20758712	rs2820001	G	T	0.663908	-0.0310941	0.00394771	3.39024e-15	14.4698
6	20759358	rs55987458	A	C	0.335678	0.031285	0.00394981	2.37976e-15	14.6235
6	20761066	rs72832326	A	G	0.334712	0.0315028	0.00395488	1.6568e-15	14.7807
6	20767240	rs7452218	C	T	0.335563	0.0311389	0.00395033	3.22868e-15	14.491
6	20768232	rs9465886	T	C	0.473528	-0.0205153	0.0037468	4.3723e-08	7.35929
6	20768244	rs6926436	C	T	0.473528	-0.0205153	0.0037468	4.3723e-08	7.35929
6	20770162	rs72832333	C	T	0.335647	0.0311	0.00394972	3.45942e-15	14.461
6	20771132	rs72832335	A	G	0.336208	0.0312036	0.00394986	2.81039e-15	14.5512
6	20774179	rs4712545	T	C	0.472405	-0.0207926	0.0037402	2.71444e-08	7.56632
6	20774990	rs6936300	A	G	0.472263	-0.0205502	0.00374109	3.9556e-08	7.40279
6	20775181	rs72832338	G	A	0.335294	0.031652	0.00395665	1.25649e-15	14.9008
6	20775220	rs6936840	A	G	0.472405	-0.0207926	0.0037402	2.71444e-08	7.56632
6	20775429	rs4493738	A	G	0.337669	0.0317858	0.00394318	7.62778e-16	15.1176
6	20778328	rs9465891	T	C	0.472504	-0.0207188	0.00374042	3.04458e-08	7.51647
6	20782662	rs4478387	A	G	0.472474	-0.0207272	0.00374022	3.00064e-08	7.52279
6	20784934	rs9348443	A	G	0.472176	-0.0207285	0.00374272	3.05862e-08	7.51447
6	20786267	rs72832344	C	T	0.337081	0.0314953	0.00394423	1.41371e-15	14.8496
6	20790586	rs72832348	C	T	0.335668	0.0323296	0.00395106	2.80244e-16	15.5525
6	20807501	rs9358370	G	A	0.0430924	0.0509309	0.00924178	3.57541e-08	7.44667
6	20815661	rs72832359	A	G	0.335034	0.031741	0.00393644	7.47815e-16	15.1262
6	20818162	rs12665734	A	G	0.330001	0.0303709	0.0039548	1.60702e-14	13.794
6	20819569	chr6:20819569_AC_A	AC	A	0.329543	0.0304186	0.00395894	1.55747e-14	13.8076
6	20819571	rs115309952	C	G	0.329543	0.0304186	0.00395894	1.55747e-14	13.8076
6	20831934	rs9368244	C	T	0.581248	-0.0268053	0.00377145	1.18773e-12	11.9253
6	20832597	rs9350288	A	T	0.581268	-0.0267716	0.00377139	1.26608e-12	11.8975
6	20833205	rs72832371	C	T	0.335048	0.0311045	0.00393563	2.73495e-15	14.5631
6	20833328	rs72832373	G	A	0.335059	0.0311282	0.00393548	2.59954e-15	14.5851
6	20836118	rs9465915	A	G	0.581906	-0.0271657	0.00377273	6.02625e-13	12.22
6	20836736	rs60568948	T	C	0.335499	0.031193	0.00393353	2.20633e-15	14.6563
6	20844005	rs72832379	G	A	0.335667	0.0312563	0.00392559	1.70205e-15	14.769
6	20844462	rs72832380	G	A	0.336611	0.0311242	0.0039241	2.17951e-15	14.6616
6	20844843	rs7751431	T	A	0.336903	0.0310796	0.00392299	2.34564e-15	14.6297
6	20845795	rs6920045	T	C	0.3367	0.0310743	0.00392449	2.42972e-15	14.6144
6	20848156	rs11417705	C	CG	0.58191	-0.0272331	0.00376878	4.99993e-13	12.301
6	20850149	rs12663147	T	A	0.337047	0.0310924	0.0039244	2.33754e-15	14.6312
6	20856472	rs4712556	A	G	0.583712	-0.0272744	0.00376897	4.62413e-13	12.335
6	20857694	rs16884229	T	C	0.336288	0.0311319	0.00392532	2.18868e-15	14.6598
6	20857899	rs56091419	G	A	0.334412	0.0312392	0.00393256	1.97546e-15	14.7043
6	20858029	rs4712558	G	C	0.58153	-0.0269152	0.00376314	8.57162e-13	12.0669
6	20860717	rs9350292	A	G	0.662669	-0.0304506	0.00392491	8.66392e-15	14.0623
6	20862380	rs9356757	A	G	0.662838	-0.0310156	0.00392168	2.6176e-15	14.5821
6	20867583	rs10554344	GAC	G	0.335378	0.0315929	0.0039304	9.19319e-16	15.0365
6	20871435	rs55738226	T	C	0.336052	0.0311156	0.00392908	2.40486e-15	14.6189
6	20872572	rs72832387	A	G	0.336078	0.0311953	0.00392881	2.03361e-15	14.6917
6	20874920	rs62398106	A	T	0.335863	0.0313871	0.00392853	1.36448e-15	14.865
6	20875581	rs62398107	C	T	0.335832	0.0313848	0.00392812	1.36156e-15	14.866
6	20876279	rs4077403	G	T	0.33631	0.0311494	0.00392654	2.15351e-15	14.6669
6	20878895	rs62398108	A	G	0.335982	0.031529	0.00392971	1.03753e-15	14.984
6	20892569	rs56027426	G	A	0.331457	0.0307376	0.00397137	1.00221e-14	13.999
6	20894204	rs5874792	A	AT	0.584847	-0.0260555	0.00380183	7.23982e-12	11.1403
6	28260215	rs147161729	G	A	0.00086278	0.37386	0.0629161	2.81868e-09	8.54995
6	39065817	rs3765468	G	A	0.209751	0.0270655	0.00456122	2.96624e-09	8.52779
6	39065819	rs3765467	G	A	0.240886	-0.0367903	0.00435038	2.77339e-17	16.557
6	39068402	rs57248948	G	GC	0.209464	0.0271926	0.00456392	2.55659e-09	8.59234
6	39069399	rs144285292	C	T	0.209733	0.0271206	0.00456121	2.75543e-09	8.55981
6	39069886	rs9380826	G	C	0.240892	-0.0368819	0.0043498	2.29251e-17	16.6397
6	39072693	rs9296285	A	G	0.238059	-0.0363808	0.00436911	8.37621e-17	16.077
6	39073934	rs10305479	C	T	0.208896	0.0272705	0.00456904	2.3994e-09	8.6199
6	39075402	rs2268647	C	T	0.228628	0.0291078	0.00442696	4.87801e-11	10.3118
6	39076216	rs2268645	G	A	0.210117	0.027043	0.00455853	2.99223e-09	8.524
6	39077806	rs1077680	C	T	0.210575	0.0270865	0.00455252	2.69115e-09	8.57006
6	39078425	rs761387	A	G	0.210487	0.02729	0.00455473	2.08314e-09	8.68128
6	39078879	rs742761	C	T	0.233495	-0.0380454	0.00443268	9.33915e-18	17.0297
6	39079095	rs761386	C	T	0.209922	0.0272777	0.00456	2.20982e-09	8.65564
6	39079259	chr6:39079259_CAG_C	CAG	C	0.210076	0.0272379	0.00455976	2.32712e-09	8.63318
6	135093655	rs9494139	A	G	0.283412	0.0237909	0.00410895	7.05199e-09	8.15169
6	135103041	rs35959442	C	G	0.255637	-0.0398141	0.00424156	6.27854e-21	20.2021
6	135105420	rs4895440	A	T	0.257271	-0.0402222	0.00423184	2.0362e-21	20.6912
6	135106006	rs9376092	C	A	0.257325	-0.0401841	0.00423148	2.20228e-21	20.6571
6	135106021	rs9389269	T	C	0.25737	-0.0401722	0.00423028	2.20482e-21	20.6566
6	135107399	rs7758845	A	C	0.256613	-0.0399762	0.00424538	4.73281e-21	20.3249
7	14858657	rs17168486	C	T	0.480659	0.0319564	0.00371015	7.17283e-18	17.1443
7	15015991	rs7798124	G	A	0.264883	-0.030603	0.00420705	3.50167e-13	12.4557
7	15016347	rs7798360	A	G	0.261383	-0.0310976	0.00422701	1.8924e-13	12.723
7	15018103	rs10950548	G	A	0.259719	-0.0306146	0.00424054	5.24356e-13	12.2804
7	15018204	rs10950549	G	A	0.263447	-0.0310786	0.0042182	1.74465e-13	12.7583
7	15019066	rs10266209	C	T	0.736048	0.0309661	0.00421833	2.13342e-13	12.6709
7	15019067	rs12538003	G	A	0.260394	-0.0306728	0.00423503	4.42177e-13	12.3544
7	15019373	rs12538043	C	G	0.261025	-0.030949	0.00423136	2.60241e-13	12.5846
7	15023069	rs13220985	A	G	0.310372	-0.0337751	0.00401712	4.21562e-17	16.3751
7	15023944	rs10228066	C	T	0.689502	0.0342313	0.00401212	1.4522e-17	16.838
7	15024298	rs10950550	T	G	0.310535	-0.0343681	0.0040117	1.07268e-17	16.9695
7	15024336	rs10228561	C	T	0.689457	0.0343292	0.00401164	1.16529e-17	16.9336
7	15024565	rs10228796	C	G	0.689439	0.0343042	0.0040119	1.23584e-17	16.908
7	15024591	rs10258074	A	T	0.689357	0.0341936	0.00401241	1.58321e-17	16.8005
7	15024684	rs2191349	G	T	0.689373	0.034407	0.00401117	9.76363e-18	17.0104
7	15025163	rs11760782	T	A	0.201996	-0.0397514	0.00468376	2.13918e-17	16.6698
7	15025271	rs4721401	T	G	0.689734	0.0341754	0.00401417	1.70051e-17	16.7694
7	15025378	rs4719433	T	C	0.690296	0.0338577	0.00401574	3.45048e-17	16.4621
7	15025449	rs6967891	T	C	0.69007	0.034134	0.00401507	1.88953e-17	16.7236
7	15025675	rs1974619	C	T	0.690841	0.0340208	0.00402046	2.65402e-17	16.5761
7	15025939	rs1558317	T	A	0.690474	0.0340933	0.0040158	2.08905e-17	16.6801
7	15025987	rs1558318	A	T	0.690496	0.0340265	0.00401591	2.41524e-17	16.617
7	28105945	rs2008296	A	G	0.766315	0.0272544	0.00438959	5.3514e-10	9.27153
7	28111229	rs17156396	T	C	0.213029	-0.0306048	0.0045375	1.53746e-11	10.8132
7	28116987	rs4722758	C	G	0.758015	0.0280462	0.00433873	1.02189e-10	9.9906
7	28117268	rs6977955	C	T	0.759317	0.0281161	0.00433861	9.17522e-11	10.0374
7	28118439	rs4719922	C	T	0.759315	0.028114	0.00433848	9.19213e-11	10.0366
7	28118479	rs6462066	T	C	0.766023	0.0285342	0.00438222	7.47155e-11	10.1266
7	28119694	rs4722759	C	T	0.766047	0.0286852	0.00438154	5.89694e-11	10.2294
7	28120780	rs12700853	C	T	0.766039	0.0286581	0.00438136	6.13488e-11	10.2122
7	28121046	rs142845557	A	G	0.212865	-0.031572	0.00453595	3.40757e-12	11.4676
7	28121414	rs10951192	C	G	0.75933	0.028138	0.00433805	8.82331e-11	10.0544
7	28121760	rs6962289	C	A	0.219584	-0.0311092	0.00448471	4.03005e-12	11.3947
7	28121820	rs77881693	T	A	0.212871	-0.0316624	0.00453621	2.96604e-12	11.5278
7	28122167	rs12666122	G	A	0.212869	-0.0316298	0.00453612	3.11836e-12	11.5061
7	28122335	rs12666134	C	T	0.212862	-0.0316168	0.00453607	3.18074e-12	11.4975
7	28122963	rs74700046	A	T	0.212862	-0.0316121	0.00453587	3.19769e-12	11.4952
7	28126175	rs74650633	A	C	0.213029	-0.0321043	0.00453232	1.41282e-12	11.8499
7	28126823	rs740122	G	A	0.759229	0.0280542	0.0043347	9.70159e-11	10.0132
7	28131915	rs78909695	G	A	0.21303	-0.031798	0.0045351	2.36752e-12	11.6257
7	28134139	rs17156464	T	C	0.213041	-0.0318034	0.00453491	2.34259e-12	11.6303
7	28135091	rs75301880	T	C	0.213159	-0.0316733	0.00453305	2.81619e-12	11.5503
7	28135579	rs76399795	C	T	0.213007	-0.0317572	0.00453468	2.51277e-12	11.5998
7	28136686	rs917117	G	A	0.758558	0.0277671	0.00433026	1.43744e-10	9.84241
7	28137049	rs75268944	A	T	0.213258	-0.0314724	0.00452928	3.70353e-12	11.4314
7	28137682	rs11495981	C	T	0.758601	0.0277945	0.00433102	1.38915e-10	9.85725
7	28138681	rs77958232	A	G	0.212737	-0.0319101	0.00454226	2.14757e-12	11.6681
7	28147275	rs75246485	A	C	0.206511	-0.031908	0.00458497	3.43481e-12	11.4641
7	28147589	rs117845730	T	C	0.206622	-0.0320644	0.00458595	2.72369e-12	11.5648
7	28149792	rs1635852	T	C	0.213582	-0.0311345	0.00452623	6.06558e-12	11.2171
7	28154778	rs860262	C	A	0.213364	-0.031277	0.00452902	5.00881e-12	11.3003
7	28160217	rs80203717	G	A	0.204913	-0.0321836	0.00460601	2.81408e-12	11.5507
7	28165451	rs75909523	T	G	0.211686	-0.0307505	0.00454224	1.29369e-11	10.8882
7	28169908	rs76256603	C	T	0.211371	-0.0310571	0.00454713	8.52131e-12	11.0695
7	28170926	rs75749576	G	A	0.211367	-0.0310662	0.00454714	8.40536e-12	11.0754
7	28171041	rs520161	T	C	0.77218	0.0292894	0.00442188	3.51422e-11	10.4542
7	28172712	rs57168457	G	A	0.211428	-0.0309804	0.00454528	9.40147e-12	11.0268
7	28173205	rs508347	T	C	0.77202	0.0290639	0.00441916	4.82294e-11	10.3167
7	28177761	rs41420446	A	G	0.211341	-0.031193	0.00455049	7.166e-12	11.1447
7	28179691	rs3735567	G	A	0.210587	-0.0317125	0.00455747	3.45699e-12	11.4613
7	28181797	rs75692974	C	T	0.194327	-0.0306757	0.00468814	6.03976e-11	10.219
7	28182971	rs79803542	A	G	0.194277	-0.0307028	0.00469009	5.91701e-11	10.2279
7	28184506	rs76140384	A	T	0.194274	-0.0307159	0.00469016	5.81144e-11	10.2357
7	28186761	rs145310472	C	T	0.194226	-0.0307738	0.0046908	5.38209e-11	10.269
7	28186908	rs112296020	T	A	0.194292	-0.0308202	0.00469141	5.06535e-11	10.2954
7	28187282	rs74518834	A	C	0.194219	-0.0307562	0.0046909	5.52402e-11	10.2577
7	28187633	rs75301045	A	G	0.198729	-0.0313261	0.00465761	1.75297e-11	10.7562
7	28187636	rs78727109	A	G	0.198722	-0.0312705	0.00465743	1.89895e-11	10.7215
7	28190768	rs76228795	G	A	0.196466	-0.0304455	0.00466966	7.05994e-11	10.1512
7	28191782	rs74318804	C	T	0.196466	-0.0304455	0.00466966	7.05994e-11	10.1512
7	28191834	rs77477717	A	G	0.196466	-0.0304455	0.00466966	7.05994e-11	10.1512
7	28191946	rs111695796	TC	T	0.195906	-0.0303048	0.00467782	9.29937e-11	10.0315
7	28191949	rs181280977	C	A	0.195906	-0.0303048	0.00467782	9.29937e-11	10.0315
7	28192898	rs12666548	G	T	0.196493	-0.0305413	0.00466923	6.13222e-11	10.2124
7	28193837	rs139396412	C	T	0.196446	-0.030374	0.00466983	7.83007e-11	10.1062
7	28194215	rs143689540	A	AAAG	0.196449	-0.0303877	0.00466974	7.67278e-11	10.115
7	28194318	rs76322292	T	C	0.196447	-0.0303727	0.00466976	7.83998e-11	10.1057
7	28195752	rs77687136	T	C	0.196442	-0.0304004	0.00466998	7.55246e-11	10.1219
7	28197456	rs79311403	A	G	0.196619	-0.0303433	0.00466896	8.11497e-11	10.0907
7	28197659	rs141863759	CTTTAA	C	0.196553	-0.0303922	0.00466968	7.61902e-11	10.1181
7	28198105	rs74980395	G	A	0.196626	-0.0303143	0.00466884	8.44738e-11	10.0733
7	28198743	rs141969600	C	T	0.195746	-0.0301302	0.00468126	1.22769e-10	9.91091
7	28199088	rs75132382	G	A	0.196669	-0.0304838	0.00466832	6.60193e-11	10.1803
7	28200490	chr7:28200490_GA_G	GA	G	0.197063	-0.0314393	0.0046696	1.67096e-11	10.777
7	28200909	rs80167658	C	T	0.196769	-0.0308043	0.00466638	4.0887e-11	10.3884
7	28201663	rs77456196	G	T	0.196721	-0.0307483	0.00466698	4.45864e-11	10.3508
7	28202133	rs113347670	C	T	0.196667	-0.030546	0.00466746	5.99101e-11	10.2225
7	28202151	rs112151839	T	C	0.19671	-0.0307296	0.00466701	4.58151e-11	10.339
7	28202342	rs112809701	T	C	0.19671	-0.0307296	0.00466701	4.58151e-11	10.339
7	28202497	rs113963332	ATCTC	A	0.19614	-0.030234	0.00467456	9.97822e-11	10.0009
7	28202502	rs187164947	T	A	0.19614	-0.030234	0.00467456	9.97822e-11	10.0009
7	28203006	rs77130808	G	A	0.196714	-0.0307584	0.00466699	4.39472e-11	10.3571
7	28203348	rs80015586	T	A	0.196707	-0.0307646	0.00466703	4.35726e-11	10.3608
7	28204108	rs76817357	C	T	0.19499	-0.0306179	0.00468169	6.17529e-11	10.2093
7	28204156	rs79747549	G	A	0.194168	-0.0306887	0.00468935	5.99556e-11	10.2222
7	28204170	rs78953869	G	A	0.194241	-0.0307466	0.0046889	5.49667e-11	10.2599
7	28205171	rs75626564	A	T	0.194398	-0.0308907	0.00468909	4.47998e-11	10.3487
7	28206432	rs12673531	T	A	0.194392	-0.0309599	0.00469018	4.0979e-11	10.3874
7	43529481	rs938128482	T	C	0.00347571	0.180556	0.0315741	1.07692e-08	7.96782
7	43720643	rs993937930	T	C	0.00352731	0.180765	0.0313571	8.19618e-09	8.08639
7	43739195	rs377452327	G	A	0.0036132	0.170472	0.0309534	3.64851e-08	7.43788
7	43761504	rs1002892559	G	C	0.0035219	0.182221	0.0313716	6.31756e-09	8.19945
7	43880836	rs1014889400	T	C	0.00360554	0.188349	0.0310013	1.23892e-09	8.90696
7	44122210	rs3087370	A	G	0.234299	-0.0506759	0.00443588	3.26723e-30	29.4858
7	44124463	rs3217944	C	A	0.234455	-0.050763	0.00442768	2.04138e-30	29.6901
7	44124492	rs3217943	T	C	0.234897	-0.0505496	0.00442487	3.27153e-30	29.4852
7	44126070	rs113784062	C	T	0.234826	-0.0509903	0.00442339	9.90453e-31	30.0042
7	44127150	rs4724288	C	A	0.456693	-0.0228611	0.00376945	1.32418e-09	8.87805
7	44127151	rs4724289	C	A	0.456694	-0.0228666	0.00376937	1.31112e-09	8.88236
7	44127298	rs12538223	A	G	0.235074	-0.050758	0.00441679	1.49186e-30	29.8263
7	44129176	rs7794794	G	A	0.457668	-0.0228738	0.00376271	1.21194e-09	8.91652
7	44129193	rs10629899	C	CAT	0.457963	-0.023118	0.00376068	7.90193e-10	9.10227
7	44129230	rs12535289	A	G	0.235568	-0.0505765	0.00440404	1.63472e-30	29.7866
7	44129790	rs55907525	G	C	0.23212	-0.0514529	0.00443081	3.67652e-31	30.4346
7	44129973	rs17769566	A	C	0.235632	-0.0506928	0.00440214	1.13722e-30	29.9442
7	44130156	rs56902462	G	A	0.235018	-0.0507097	0.00440577	1.21419e-30	29.9157
7	44130798	rs12531534	C	T	0.235764	-0.0503986	0.00439899	2.23974e-30	29.6498
7	44130986	rs10951757	G	A	0.458026	-0.0231338	0.00376243	7.83555e-10	9.10593
7	44131606	rs2922666	G	T	0.191062	0.0410156	0.00480808	1.47064e-17	16.8325
7	44132118	rs920114904	A	G	0.00355933	0.2111	0.0312022	1.33297e-11	10.8752
7	44133526	rs17831589	G	A	0.23575	-0.0513308	0.00439468	1.66241e-31	30.7793
7	44134216	rs2971682	C	A	0.191216	0.0416582	0.00480253	4.20749e-18	17.376
7	44134359	rs11979448	T	G	0.46104	-0.0230208	0.00377175	1.04053e-09	8.98275
7	44134360	rs11975874	C	A	0.46104	-0.0230208	0.00377175	1.04053e-09	8.98275
7	44134541	rs62460070	C	T	0.236095	-0.0514129	0.00438672	1.03937e-31	30.9832
7	44135828	rs4397301	C	G	0.237607	-0.0510428	0.00437181	1.75809e-31	30.755
7	44136188	rs9791709	C	T	0.237931	-0.0510326	0.00436717	1.5622e-31	30.8063
7	44137813	rs17769733	C	T	0.239441	-0.0511648	0.00436025	8.78256e-32	31.0564
7	44138273	rs882021	T	C	0.2418	-0.0516005	0.00434887	1.85665e-32	31.7313
7	44139144	rs882020	C	T	0.188222	0.0440555	0.00483741	8.55629e-20	19.0677
7	44141545	rs991702552	C	A	0.00358321	0.207169	0.0310974	2.71166e-11	10.5668
7	44149675	rs2268575	T	C	0.179537	0.0563595	0.00483975	2.50933e-31	30.6004
7	44164827	rs2908294	C	T	0.165652	0.0691635	0.00500323	1.95287e-43	42.7093
7	44165915	rs12540369	A	T	0.233253	-0.0531616	0.00439392	1.11088e-33	32.9543
7	44166006	rs12535229	G	A	0.233257	-0.0531659	0.00439389	1.09682e-33	32.9599
7	44166756	rs77851840	GAT	G	0.233265	-0.053208	0.0043939	9.76217e-34	33.0105
7	44166795	rs62460076	T	A	0.233144	-0.0527879	0.00439597	3.33523e-33	32.4769
7	44167083	rs62460077	C	T	0.233264	-0.053271	0.00439392	8.20583e-34	33.0859
7	44168408	rs73112269	G	A	0.23343	-0.0531202	0.00439163	1.15413e-33	32.9377
7	44169723	rs2908293	G	A	0.166453	0.0696828	0.00498456	2.21578e-44	43.6545
7	44171738	rs2971671	T	C	0.172417	0.0657737	0.00490909	6.5384e-41	40.1845
7	44172019	rs112745774	C	T	0.234429	-0.0532996	0.00438372	5.36782e-34	33.2702
7	44172686	rs60275913	G	T	0.234623	-0.0531515	0.00438204	7.66222e-34	33.1156
7	44174275	rs59419319	C	T	0.235564	-0.0529021	0.00437726	1.30488e-33	32.8844
7	44175415	rs3779606	T	C	0.2357	-0.0527931	0.00437548	1.66417e-33	32.7788
7	44176272	rs62460080	G	A	0.235705	-0.0528303	0.00437517	1.48549e-33	32.8281
7	44176513	rs17172566	G	A	0.235707	-0.0528474	0.00437519	1.41744e-33	32.8485
7	44176538	rs2908290	G	A	0.458715	0.0466989	0.00371858	3.73939e-36	35.4272
7	44176698	rs62459064	C	T	0.235695	-0.0528686	0.00437516	1.33468e-33	32.8746
7	44177762	rs2284775	A	G	0.235843	-0.0530424	0.00437556	8.34132e-34	33.0788
7	44179195	rs2300587	T	C	0.235825	-0.053208	0.0043761	5.35246e-34	33.2714
7	44179739	rs2300584	A	G	0.152037	0.0714643	0.00516468	1.6218e-43	42.79
7	44180106	rs10259649	T	C	0.149372	0.0729194	0.00522897	3.5933e-44	43.4445
7	44180143	rs12534104	C	A	0.226203	-0.0538763	0.00450459	5.94894e-33	32.2256
7	44183693	rs34380942	T	TA	0.0941478	-0.0469592	0.00635627	1.50001e-13	12.8239
7	44183696	rs34780996	G	A	0.0941235	-0.0469423	0.00635727	1.54385e-13	12.8114
7	44183959	rs59727929	C	T	0.0940556	-0.0466117	0.00635966	2.32588e-13	12.6334
7	44184122	rs730497	G	A	0.196626	0.0987159	0.00466694	3.72039e-99	98.4294
7	44184343	rs2908289	G	A	0.196613	0.0986646	0.00466831	5.351e-99	98.2716
7	44185252	rs3808319	G	A	0.359073	-0.0512773	0.00387682	6.49658e-40	39.1873
7	44185887	rs34859037	G	C	0.0941913	-0.0465759	0.00635701	2.37113e-13	12.625
7	44186230	rs34807880	A	G	0.0941941	-0.0465932	0.00635691	2.32139e-13	12.6343
7	44186491	rs2268570	C	G	0.370429	-0.0510178	0.00384839	4.34219e-40	39.3623
7	44186502	rs2971670	C	T	0.194259	0.100208	0.00469924	9.68005e-101	100.014
7	44187089	rs13239289	C	G	0.0941923	-0.0466704	0.00635676	2.1177e-13	12.6741
7	44187345	rs41314139	G	A	0.0941923	-0.0466704	0.00635676	2.1177e-13	12.6741
7	44187357	rs35276355	T	G	0.0941923	-0.0466704	0.00635676	2.1177e-13	12.6741
7	44188298	rs35079658	C	T	0.0941916	-0.0466952	0.00635674	2.05642e-13	12.6869
7	44188548	rs34672149	GC	G	0.0941916	-0.0466952	0.00635674	2.05642e-13	12.6869
7	44189469	rs1799884	C	T	0.19465	0.099648	0.00468776	4.03187e-100	99.3945
7	44189633	rs12702070	T	C	0.0942217	-0.0466661	0.00635522	2.10006e-13	12.6778
7	44189721	rs35670475	G	A	0.0942217	-0.0466661	0.00635522	2.10006e-13	12.6778
7	44191638	rs3757839	T	G	0.0932587	-0.0470626	0.00638311	1.67735e-13	12.7754
7	44191711	rs3757838	A	T	0.0932671	-0.0470032	0.00638259	1.79039e-13	12.7471
7	44191993	rs62459076	T	G	0.0934001	-0.0471657	0.00637844	1.42642e-13	12.8458
7	44192179	rs2971669	C	T	0.353914	0.0694992	0.00387804	9.6239e-72	71.0166
7	44192287	rs6975024	T	C	0.204483	0.0961686	0.0045991	6.00087e-97	96.2218
7	44192533	rs34443021	C	T	0.0929116	-0.0458983	0.00639849	7.35572e-13	12.1334
7	44192990	rs62459077	C	T	0.0934741	-0.0472715	0.00637435	1.21454e-13	12.9156
7	44193006	rs7789273	C	T	0.370855	-0.0502111	0.00384934	7.22409e-39	38.1412
7	44193014	rs58053084	T	G	0.0935042	-0.0473175	0.0063733	1.13963e-13	12.9432
7	44193279	rs62459079	C	T	0.0934741	-0.0472715	0.00637435	1.21454e-13	12.9156
7	44193319	rs62459080	G	A	0.0934741	-0.0472715	0.00637435	1.21454e-13	12.9156
7	44193746	rs735670	A	T	0.0934741	-0.0472715	0.00637435	1.21454e-13	12.9156
7	44194829	rs35902302	C	A	0.0933471	-0.0473539	0.00638021	1.15989e-13	12.9356
7	44195114	rs741036	G	A	0.0933443	-0.0473529	0.00638032	1.16236e-13	12.9347
7	44195138	rs2908286	C	T	0.197559	0.098771	0.00466314	2.01537e-99	98.6956
7	44195261	rs741034	T	C	0.0933443	-0.0473529	0.00638032	1.16236e-13	12.9347
7	44196764	rs55794846	C	G	0.0933331	-0.0473353	0.00638097	1.19362e-13	12.9231
7	44200116	rs150486663	G	A	0.0933148	-0.0474342	0.00638244	1.07566e-13	12.9683
7	44200289	rs71563938	TTC	T	0.0933154	-0.0474445	0.00638242	1.06238e-13	12.9737
7	44200808	rs1004558	C	T	0.197449	0.0985901	0.00466498	5.45962e-99	98.2628
7	44200964	rs35832856	C	T	0.093148	-0.0474054	0.0063875	1.16356e-13	12.9342
7	44201065	rs11540050	G	T	0.0924427	-0.0461649	0.00641433	6.17809e-13	12.2091
7	44202297	rs34110131	T	C	0.0933259	-0.0474811	0.00638212	1.01468e-13	12.9937
7	44203839	rs2971668	G	C	0.206487	0.0955166	0.00458587	3.30988e-96	95.4802
7	44204895	rs2072440	G	C	0.0933074	-0.0475284	0.0063829	9.65844e-14	13.0151
7	44205461	rs2971667	T	C	0.197727	0.098418	0.00465946	7.00694e-99	98.1545
7	44205764	rs10278336	A	G	0.369209	-0.0503749	0.00384831	3.94609e-39	38.4038
7	44206254	rs917793	A	T	0.197752	0.0983748	0.00465871	7.93669e-99	98.1004
7	44206935	rs2075068	A	G	0.0933953	-0.0473105	0.00637891	1.20707e-13	12.9183
7	44207134	rs41279621	A	C	0.0933953	-0.0473105	0.00637891	1.20707e-13	12.9183
7	44207659	rs3824065	C	T	0.369684	-0.0507005	0.00383964	8.71371e-40	39.0598
7	44209029	rs34256495	C	T	0.0933759	-0.0473627	0.00637974	1.14314e-13	12.9419
7	44209121	rs57597270	T	C	0.0933765	-0.047369	0.00637975	1.13486e-13	12.9451
7	44209229	rs2908282	G	A	0.197614	0.0982452	0.00466244	2.03537e-98	97.6914
7	44210722	chr7:44210722_G_GTA	G	GTA	0.0930356	-0.0477514	0.00639552	8.28898e-14	13.0815
7	44212419	rs12670584	C	G	0.0932798	-0.0469194	0.00638679	2.04807e-13	12.6887
7	44212591	rs3840674	CTG	C	0.19818	0.0971785	0.00467482	7.75127e-96	95.1106
7	44212709	rs3840673	TG	T	0.0932844	-0.0473492	0.00638509	1.21746e-13	12.9145
7	44213422	rs11540051	G	T	0.0932489	-0.0472121	0.006386	1.44257e-13	12.8409
7	44213786	rs1045776	T	C	0.0932461	-0.0471912	0.0063861	1.47966e-13	12.8298
7	44215304	rs62459085	C	G	0.0933435	-0.0468793	0.00638405	2.0964e-13	12.6785
7	44215515	rs62459086	T	C	0.0933405	-0.0468125	0.00638452	2.27584e-13	12.6429
7	44215516	rs62459087	G	T	0.0933405	-0.0468125	0.00638452	2.27584e-13	12.6429
7	44215937	rs35197372	A	G	0.0933071	-0.0465122	0.00638613	3.27347e-13	12.485
7	44216044	rs878521	G	A	0.354811	0.0689165	0.00387524	1.12156e-70	69.9502
7	44219975	rs35148004	C	T	0.0929089	-0.046142	0.00640587	5.91523e-13	12.228
7	44221182	rs34775092	G	A	0.0978439	-0.0460439	0.00626266	1.96088e-13	12.7075
7	44221545	rs58958064	C	CGCAGCAG	0.0966253	-0.047088	0.00630045	7.83743e-14	13.1058
7	44221670	rs59877240	G	A	0.0981155	-0.0462101	0.00625609	1.51636e-13	12.8192
7	44221683	rs56958012	C	T	0.09774	-0.0461767	0.0062659	1.72141e-13	12.7641
7	44221720	rs57522294	G	GC	0.097733	-0.0461014	0.00626619	1.88857e-13	12.7239
7	44222066	rs62459090	G	A	0.0977584	-0.0460399	0.00626894	2.08175e-13	12.6816
7	44222249	rs62459091	G	A	0.097668	-0.0461628	0.00626914	1.80105e-13	12.7445
7	44222454	rs2003563	T	G	0.0957446	-0.0476358	0.00633433	5.49808e-14	13.2598
7	44222646	rs75929284	A	G	0.0971893	-0.0466342	0.00628878	1.21864e-13	12.9141
7	44224074	rs62459093	G	A	0.0946836	-0.0473556	0.00639857	1.35941e-13	12.8667
7	44226036	rs2877285	G	A	0.0948191	-0.044248	0.00642209	5.60382e-12	11.2515
7	44226380	rs917792	C	T	0.0965937	-0.0444546	0.00638237	3.29337e-12	11.4824
7	44229771	rs117998298	C	T	0.0818731	-0.0388313	0.00688548	1.7078e-08	7.76756
7	44231427	rs79282401	C	T	0.0883602	-0.0385781	0.00662236	5.70897e-09	8.24344
7	44235097	rs2075075	C	T	0.0808124	-0.0377062	0.00688167	4.27933e-08	7.36862
7	44235964	rs79495881	C	T	0.0880244	-0.0374685	0.00659214	1.31982e-08	7.87948
7	44236885	rs78185111	C	T	0.0881384	-0.0371099	0.00658742	1.76969e-08	7.7521
7	44237177	rs75831906	T	G	0.0881339	-0.0372606	0.00658661	1.54313e-08	7.8116
7	44237572	rs76624683	C	G	0.0881346	-0.0368188	0.00658523	2.26024e-08	7.64585
7	44237881	rs79349916	G	A	0.088158	-0.0369658	0.00658488	1.98363e-08	7.70254
7	44238698	rs149636252	C	T	0.0150053	0.0897129	0.0154294	6.09719e-09	8.21487
7	44239085	rs75079129	G	A	0.0878547	-0.0377663	0.00659818	1.04403e-08	7.98129
7	44410661	rs1258484758	C	T	0.00365398	0.208428	0.0307548	1.2309e-11	10.9098
7	44947449	rs543902921	C	T	0.00332422	0.227883	0.0322278	1.5452e-12	11.811
7	45029455	rs1370537067	C	G	0.00324188	0.216108	0.0326294	3.52957e-11	10.4523
7	45082536	rs1423741106	C	A	0.0032385	0.216758	0.0326467	3.15872e-11	10.5005
7	76001403	rs59972190	G	A	0.162894	0.0278076	0.00503276	3.29451e-08	7.48221
7	76007537	rs57086307	C	T	0.162761	0.0276917	0.00503438	3.79324e-08	7.42099
7	76007612	rs55662429	C	T	0.162647	0.0278261	0.00503644	3.30124e-08	7.48132
7	76010442	rs3839764	AG	A	0.160987	0.0277291	0.00505262	4.07055e-08	7.39035
7	76013199	rs2903769	G	A	0.160982	0.0277079	0.00505299	4.17755e-08	7.37908
7	76014581	rs9642168	G	A	0.160685	0.0276757	0.00505684	4.43422e-08	7.35318
7	76014803	chr7:76014803_CAT_C	CAT	C	0.160996	0.0277117	0.00505233	4.14324e-08	7.38266
7	76017743	rs6958829	C	T	0.161028	0.0275601	0.00505511	4.99044e-08	7.30186
7	76025256	rs58925536	C	T	0.161649	0.0275626	0.00503834	4.49328e-08	7.34744
7	76032697	rs55948004	C	T	0.161758	0.0277374	0.00503607	3.64062e-08	7.43882
7	76033972	rs34170456	C	T	0.161695	0.027879	0.00503523	3.08612e-08	7.51059
7	76066590	rs3815457	A	G	0.16051	0.0275776	0.00504481	4.59689e-08	7.33754
7	76071463	rs11761014	C	T	0.159762	0.0277336	0.00505422	4.09009e-08	7.38827
7	76071472	rs11761015	C	T	0.160043	0.0280328	0.00505009	2.846e-08	7.54576
7	76073753	rs11762977	C	T	0.159274	0.0280072	0.00506458	3.20754e-08	7.49383
7	76090293	rs6467995	G	A	0.159724	0.0277617	0.00505638	4.01605e-08	7.3962
7	76090726	rs34100047	C	T	0.159928	0.0277527	0.00505382	3.99367e-08	7.39863
7	76097053	rs9691269	G	C	0.159826	0.027599	0.00505546	4.78927e-08	7.31973
7	76135839	rs59579580	G	C	0.159833	0.0278687	0.00505558	3.54441e-08	7.45046
7	76136897	rs11769774	G	C	0.157875	0.0281286	0.00509562	3.39298e-08	7.46942
7	76148530	rs34243499	CAT	C	0.159737	0.0279404	0.00505684	3.29564e-08	7.48206
7	76149872	rs11981163	C	G	0.159737	0.0279404	0.00505684	3.29564e-08	7.48206
7	76156302	rs1806884	G	A	0.159758	0.027903	0.00505712	3.44308e-08	7.46305
7	76172037	rs73369682	G	A	0.163662	0.027512	0.00503536	4.66927e-08	7.33075
7	76172984	rs11761920	G	A	0.157794	0.029056	0.00510582	1.26719e-08	7.89716
7	76176116	rs61556289	G	A	0.162991	0.0276513	0.00504171	4.15344e-08	7.38159
7	76176527	rs55638089	G	A	0.157972	0.0292034	0.00510331	1.0521e-08	7.97794
7	76223268	rs55804588	C	G	0.135834	0.0310053	0.00546246	1.38099e-08	7.85981
7	76226201	rs11767259	C	T	0.111886	0.0369502	0.0059853	6.69801e-10	9.17405
7	90098955	rs4397318	G	A	0.817269	-0.0266704	0.00480237	2.8035e-08	7.5523
7	90102967	rs259133	G	A	0.182619	0.026817	0.00480155	2.34034e-08	7.63072
7	90104504	rs39198	T	C	0.182617	0.0268582	0.00480108	2.22033e-08	7.65358
7	90104790	rs39201	G	A	0.182712	0.026726	0.00480104	2.60057e-08	7.58493
7	90105004	rs39204	C	A	0.182622	0.0268559	0.00480092	2.22418e-08	7.65283
7	90121803	rs39230	C	G	0.182412	0.0269609	0.00480479	2.01229e-08	7.69631
7	90124545	rs10952994	G	C	0.817566	-0.0269299	0.00480452	2.08489e-08	7.68092
7	90125513	rs39239	A	C	0.182053	0.0263915	0.00480992	4.09746e-08	7.38748
7	90134006	rs39249	G	A	0.182326	0.0270798	0.00480586	1.75644e-08	7.75537
7	90135901	rs39252	T	C	0.182596	0.0269512	0.00480089	1.9829e-08	7.7027
7	90136394	rs39254	G	T	0.182598	0.0269356	0.00480087	2.02022e-08	7.6946
7	90136660	rs39256	G	A	0.182598	0.0269356	0.00480087	2.02022e-08	7.6946
7	90136894	rs39257	G	A	0.182598	0.0269356	0.00480087	2.02022e-08	7.6946
7	90137291	rs2214119	A	G	0.81747	-0.0270748	0.00480212	1.72256e-08	7.76383
7	90141654	rs39266	G	A	0.181082	0.0274195	0.00482514	1.32888e-08	7.87651
7	90142195	rs39267	A	G	0.182655	0.0269714	0.00479966	1.91926e-08	7.71687
7	90142673	rs39268	A	G	0.182375	0.0268754	0.00480366	2.21296e-08	7.65503
7	90143312	rs39270	A	T	0.182664	0.0269752	0.00479936	1.90654e-08	7.71975
7	90144082	rs39272	T	C	0.18267	0.0269783	0.00479903	1.89532e-08	7.72232
7	90145746	rs39274	A	C	0.182687	0.0269171	0.00479873	2.03613e-08	7.6912
7	90145856	rs39275	A	G	0.182689	0.0269301	0.0047987	2.00407e-08	7.69809
7	90145891	rs39276	G	A	0.182689	0.0269301	0.0047987	2.00407e-08	7.69809
7	90159492	rs39283	C	A	0.183097	0.0272079	0.00479309	1.37756e-08	7.86089
7	90162667	rs39284	T	C	0.183286	0.0275749	0.00478767	8.44997e-09	8.07314
7	90166596	rs10540742	CTGT	C	0.816142	-0.027645	0.00478379	7.53488e-09	8.12292
7	90169107	rs2158747	C	A	0.1833	0.0275666	0.0047875	8.52732e-09	8.06919
7	90170739	rs13242882	A	T	0.1833	0.0275666	0.0047875	8.52732e-09	8.06919
7	90170927	rs6978118	T	A	0.1833	0.0275666	0.0047875	8.52732e-09	8.06919
7	90172473	rs7783739	T	C	0.184089	0.0282736	0.00478267	3.39384e-09	8.46931
7	90173049	rs13224065	G	A	0.183303	0.027573	0.00478748	8.45845e-09	8.07271
7	90173282	rs10257064	G	A	0.183303	0.027573	0.00478748	8.45845e-09	8.07271
7	90174320	rs6956980	T	C	0.183303	0.027573	0.00478748	8.45845e-09	8.07271
7	90175927	rs11770630	C	T	0.19819	0.0271438	0.00467016	6.17963e-09	8.20904
7	90177982	rs10270950	T	A	0.183299	0.0275634	0.00478755	8.56349e-09	8.06735
7	90179450	rs11563947	T	C	0.183299	0.0275663	0.00478754	8.53206e-09	8.06895
7	90180265	rs11563340	A	G	0.183299	0.0275663	0.00478754	8.53206e-09	8.06895
7	90186059	rs6972160	C	G	0.183299	0.0275663	0.00478754	8.53206e-09	8.06895
7	90187129	rs67339037	TA	T	0.183611	0.027527	0.0047883	9.00497e-09	8.04552
7	90187387	rs11563564	A	G	0.183299	0.0275663	0.00478754	8.53206e-09	8.06895
7	90188895	rs10715230	TA	T	0.183224	0.0275379	0.00478901	8.93021e-09	8.04914
7	90189860	rs17867585	C	T	0.179239	0.027378	0.00483166	1.46129e-08	7.83526
7	90193030	rs7777651	G	A	0.179147	0.0273322	0.00483351	1.5637e-08	7.80585
7	90195426	rs6465248	C	T	0.17933	0.02723	0.00483699	1.81025e-08	7.74226
7	90198912	rs12154563	G	T	0.179131	0.0274435	0.00483377	1.36979e-08	7.86334
7	90208934	rs10691186	T	TATG	0.827502	-0.027914	0.00490665	1.2802e-08	7.89272
7	90223835	rs194518	G	A	0.173523	0.0269004	0.00489959	4.01834e-08	7.39595
7	98115587	rs61101093	G	A	0.346654	0.0248628	0.00390239	1.88149e-10	9.7255
7	98117121	rs61312480	A	G	0.344696	0.0249754	0.00390355	1.57788e-10	9.80193
7	98118160	rs17169314	G	A	0.343557	0.0251356	0.00390665	1.24629e-10	9.90438
7	98118948	rs142036789	C	T	0.343905	0.0252344	0.00390484	1.03424e-10	9.98538
7	98119618	rs61198600	C	T	0.3439	0.0252053	0.00390491	1.08732e-10	9.96364
7	98122456	rs17169320	C	T	0.343886	0.025324	0.00390462	8.86275e-11	10.0524
7	98124852	rs60191981	A	C	0.344605	0.0249374	0.00390355	1.68141e-10	9.77433
7	98125531	rs968527	A	G	0.344605	0.0249374	0.00390355	1.68141e-10	9.77433
7	98128469	rs77369424	T	C	0.344613	0.0249716	0.00390351	1.58704e-10	9.79941
7	98128778	rs17169329	A	G	0.344613	0.0249716	0.00390351	1.58704e-10	9.79941
7	98130198	rs12673143	C	T	0.343854	0.0252187	0.00390443	1.05725e-10	9.97582
7	98130674	rs35170600	C	T	0.343854	0.0252187	0.00390443	1.05725e-10	9.97582
7	98132495	rs74759794	G	C	0.343846	0.0252205	0.00390454	1.05527e-10	9.97664
7	98132546	rs80156262	A	G	0.343846	0.0252205	0.00390454	1.05527e-10	9.97664
7	98133895	rs12531245	C	A	0.343846	0.0252205	0.00390454	1.05527e-10	9.97664
7	98139132	rs1524266	C	G	0.379416	0.0252241	0.00382392	4.2271e-11	10.374
7	98140523	rs17169369	A	G	0.394032	0.0227412	0.00381253	2.45393e-09	8.61014
7	98142046	rs72494440	T	A	0.379392	0.0250422	0.00382375	5.80754e-11	10.236
7	98143163	rs12670423	C	T	0.34238	0.0250322	0.0039093	1.52579e-10	9.8165
7	98148834	rs12530615	A	T	0.379302	0.0249057	0.00382257	7.2722e-11	10.1383
7	98149177	rs12539192	T	A	0.379281	0.0248833	0.00382205	7.5167e-11	10.124
7	98149526	rs58034163	T	C	0.379279	0.0248764	0.00382212	7.61391e-11	10.1184
7	98149667	rs58359973	TG	T	0.379271	0.0248742	0.0038222	7.64943e-11	10.1164
7	98151116	rs74704619	C	G	0.379127	0.0249145	0.00382259	7.162e-11	10.145
7	98153644	rs58551784	G	A	0.379133	0.0249712	0.00382255	6.48569e-11	10.188
7	98153985	rs57699757	A	G	0.379135	0.024971	0.00382258	6.48941e-11	10.1878
7	98154055	rs60264472	T	A	0.379341	0.0247741	0.00382379	9.26658e-11	10.0331
7	98154344	rs10499942	A	G	0.379152	0.0250042	0.00382265	6.12905e-11	10.2126
7	98154646	rs10499943	G	A	0.37914	0.0249745	0.00382253	6.44591e-11	10.1907
7	98155413	rs80066541	A	C	0.379165	0.0249678	0.00382258	6.52568e-11	10.1854
7	98157473	rs79741749	C	T	0.379157	0.0249535	0.0038225	6.68398e-11	10.175
7	98159181	rs1532379	C	T	0.342256	0.0251268	0.00390987	1.30981e-10	9.88279
7	98160063	rs77972596	C	T	0.342257	0.0251317	0.00390987	1.29902e-10	9.88638
7	98160221	rs17169408	A	G	0.342257	0.0251317	0.00390987	1.29902e-10	9.88638
7	98161440	rs79904894	G	A	0.379153	0.0249386	0.00382272	6.87775e-11	10.1626
7	98161995	rs80261532	A	G	0.379153	0.0249386	0.00382272	6.87775e-11	10.1626
7	98162291	rs75494864	G	A	0.379153	0.0249386	0.00382272	6.87775e-11	10.1626
7	98163635	rs17169414	A	G	0.379183	0.025062	0.00382305	5.56405e-11	10.2546
7	98164138	rs56932675	T	G	0.37916	0.0249693	0.00382281	6.52585e-11	10.1854
7	98164688	rs74340513	A	G	0.37916	0.0249693	0.00382281	6.52585e-11	10.1854
7	98164705	rs76794701	G	T	0.37916	0.0249693	0.00382281	6.52585e-11	10.1854
7	98165185	rs9641228	A	G	0.37916	0.0249693	0.00382281	6.52585e-11	10.1854
7	98166791	rs9640654	A	C	0.379149	0.0249989	0.00382274	6.19173e-11	10.2082
7	98167549	rs12531599	C	T	0.379164	0.0249796	0.00382262	6.39529e-11	10.1941
7	98167965	rs17169418	A	G	0.379369	0.0249691	0.00382398	6.61552e-11	10.1794
7	98170213	rs17169422	T	G	0.379405	0.0252842	0.00382271	3.74834e-11	10.4262
7	98170864	rs75111276	A	G	0.37917	0.0250234	0.00382304	5.95238e-11	10.2253
7	98171681	rs35943072	A	C	0.344316	0.0257263	0.00391627	5.07991e-11	10.2941
7	98174768	rs10274910	T	C	0.342349	0.0255191	0.00391763	7.34544e-11	10.134
7	98177341	rs10278570	A	C	0.378607	0.0249062	0.00382538	7.50122e-11	10.1249
7	98177729	rs35129268	ACT	A	0.341737	0.025183	0.00391581	1.27068e-10	9.89596
7	98178004	rs10250231	G	A	0.378612	0.0249525	0.00382538	6.91999e-11	10.1599
7	98178039	rs10279396	A	G	0.37875	0.0250463	0.00382623	5.93158e-11	10.2268
7	98180008	rs9641231	C	T	0.3789	0.0250346	0.00382618	6.05052e-11	10.2182
7	98180083	rs9641232	A	G	0.3789	0.0250346	0.00382618	6.05052e-11	10.2182
7	98181606	rs9641233	A	G	0.341757	0.0251952	0.00391592	1.24641e-10	9.90434
7	98181825	rs59118223	AT	A	0.341769	0.0249252	0.00391928	2.02806e-10	9.69292
7	98181848	rs9641234	T	G	0.341466	0.0250216	0.00391849	1.71318e-10	9.7662
7	98182831	rs28815807	A	G	0.378613	0.0249537	0.00382543	6.90881e-11	10.1606
7	98183670	rs28828382	G	T	0.378613	0.0249537	0.00382543	6.90881e-11	10.1606
7	98183918	rs74985490	A	G	0.378611	0.024983	0.00382521	6.54858e-11	10.1839
7	98184083	rs28797522	A	G	0.378638	0.0249672	0.00382494	6.71061e-11	10.1732
7	98184555	rs147966540	C	CT	0.378507	0.0251327	0.00382611	5.09217e-11	10.2931
7	98184563	rs78445940	A	C	0.378507	0.0251327	0.00382611	5.09217e-11	10.2931
7	98185994	rs28451833	A	G	0.378248	0.024761	0.00382673	9.79666e-11	10.0089
7	98186225	rs28454908	A	G	0.378658	0.0249239	0.00382472	7.21923e-11	10.1415
7	98187877	rs10269563	G	A	0.378657	0.0249314	0.00382468	7.12095e-11	10.1475
7	98189606	rs10277717	G	A	0.379273	0.025208	0.00382382	4.3439e-11	10.3621
7	98191052	rs61063100	C	G	0.37867	0.0249704	0.00382482	6.66377e-11	10.1763
7	98192543	rs56204700	T	C	0.37867	0.0250222	0.00382496	6.09793e-11	10.2148
7	98193813	rs3801296	G	A	0.374864	0.0253664	0.00384064	3.9966e-11	10.3983
7	98194317	rs10268268	A	G	0.379296	0.0253132	0.00382406	3.61725e-11	10.4416
7	98194867	rs10255164	T	C	0.341685	0.025281	0.00391698	1.09133e-10	9.96204
7	98197680	rs79364483	G	A	0.341663	0.0252819	0.00391726	1.09287e-10	9.96143
7	98198521	rs11531574	C	T	0.338188	0.0251547	0.00393015	1.55418e-10	9.8085
7	98199575	rs2394826	G	T	0.378661	0.0249857	0.00382491	6.49509e-11	10.1874
7	98200293	rs11534031	C	G	0.378678	0.0249812	0.00382503	6.55495e-11	10.1834
7	98201392	rs28457167	T	C	0.378728	0.0250537	0.0038254	5.79982e-11	10.2366
7	98207047	rs59826024	C	G	0.3431	0.0247191	0.00391841	2.82625e-10	9.54879
7	98207153	rs58880085	T	C	0.342963	0.0245642	0.00391895	3.66597e-10	9.43581
7	98208935	rs3735254	A	G	0.37971	0.0248924	0.00383053	8.14266e-11	10.0892
7	98236445	rs7777991	A	G	0.2138	-0.0287905	0.00452452	1.9815e-10	9.70301
7	98247392	rs58699591	C	T	0.218068	-0.0265414	0.00449899	3.65613e-09	8.43698
7	98248841	rs80195155	G	A	0.217634	-0.026377	0.0045107	4.9962e-09	8.30136
7	98253249	rs11982193	G	A	0.227112	-0.0271601	0.00444494	9.96733e-10	9.00142
7	98264775	rs74890108	G	A	0.225944	-0.0269444	0.00445483	1.46692e-09	8.83359
7	98265942	rs73709460	C	T	0.225761	-0.0266504	0.00445584	2.22297e-09	8.65307
7	98268448	rs59597713	G	A	0.229225	-0.0273098	0.00444373	7.98246e-10	9.09786
7	98272310	rs58477839	C	T	0.225738	-0.0267946	0.00445323	1.78226e-09	8.74903
7	98286323	rs6950023	T	G	0.776463	0.0264052	0.00445257	3.03022e-09	8.51853
7	98291311	rs7015	A	G	0.77631	0.0264495	0.00445076	2.81007e-09	8.55128
7	98300261	rs11290747	TC	T	0.771425	0.0260272	0.00442354	4.01832e-09	8.39596
7	98312758	rs5886062	C	CTG	0.76382	0.026296	0.0043745	1.84585e-09	8.7338
7	98316987	rs34785619	C	CT	0.763772	0.0261178	0.00437193	2.32067e-09	8.63439
7	98320502	rs1635609	C	T	0.763693	0.0258644	0.00437374	3.35501e-09	8.47431
7	98355009	rs77032872	TG	T	0.242602	-0.024617	0.00433666	1.37755e-08	7.86089
7	98360794	rs3779196	T	C	0.762418	0.0256475	0.00435262	3.81401e-09	8.41862
7	98361813	rs6965424	A	G	0.762418	0.0256475	0.00435262	3.81401e-09	8.41862
7	98364050	rs3779195	T	A	0.237804	-0.0251647	0.00435076	7.31045e-09	8.13606
7	98378229	rs5886063	C	CAT	0.753332	0.0259309	0.00432948	2.11128e-09	8.67545
7	98383795	rs10953259	A	C	0.76279	0.0257349	0.00435655	3.48786e-09	8.45744
7	98404180	rs10953260	T	C	0.771146	0.0262938	0.0044906	4.77215e-09	8.32129
7	126399056	rs78676175	A	G	0.0787375	0.0435763	0.00691528	2.95707e-10	9.52914
7	126444856	rs117537332	T	A	0.0914231	0.0355581	0.00646351	3.77525e-08	7.42305
7	126636242	rs76040425	A	G	0.113588	0.0353217	0.00590492	2.21304e-09	8.65501
7	127510196	rs11768389	T	C	0.672064	0.0232905	0.00401166	6.42382e-09	8.19221
7	127548088	rs10536015	TTAGATA	T	0.68112	0.0229522	0.00399285	9.03189e-09	8.04422
7	127561610	rs62481355	C	T	0.681268	0.0225756	0.00398445	1.46499e-08	7.83417
7	127564827	rs55791028	T	C	0.681565	0.022442	0.00398599	1.80323e-08	7.74395
7	127580773	rs989099	A	G	0.692387	0.0246477	0.00405155	1.17869e-09	8.9286
7	127580864	rs989100	T	C	0.692386	0.0246465	0.00405158	1.18111e-09	8.92771
7	127582103	rs3735644	G	A	0.692335	0.0247845	0.00404967	9.37366e-10	9.02809
7	127584232	rs3735642	A	G	0.692085	0.0243414	0.00403087	1.55695e-09	8.80772
7	127585726	rs3757793	G	A	0.692063	0.0244082	0.0040316	1.41447e-09	8.8494
7	127588674	rs12536382	C	T	0.747456	0.0293393	0.00428193	7.31764e-12	11.1356
7	127589293	rs3735641	A	G	0.747452	0.0293518	0.00428205	7.17878e-12	11.1439
7	127590420	rs34029720	T	C	0.747396	0.0293866	0.00428244	6.81203e-12	11.1667
7	127590622	rs62483173	T	C	0.747452	0.0293959	0.00428189	6.66822e-12	11.176
7	127596949	rs806214	G	A	0.661026	0.0243178	0.00392356	5.73771e-10	9.24126
7	127597258	rs806215	T	C	0.661527	0.0244248	0.00392447	4.86866e-10	9.31259
7	127597808	rs806216	C	A	0.661165	0.0244404	0.00392305	4.67909e-10	9.32984
7	128211575	rs7778167	G	A	0.126458	0.0522024	0.0056455	2.34517e-20	19.6298
7	128212855	rs34494123	C	T	0.13025	0.0476063	0.00556424	1.1822e-17	16.9273
7	128216223	rs6979832	A	G	0.690784	-0.0223904	0.004036	2.90017e-08	7.53758
7	128219357	rs4728093	G	C	0.130243	0.050322	0.00552941	9.07682e-20	19.0421
7	128221815	rs71969685	AAGAGAGAGGCCTCACC	A	0.134095	0.0478385	0.0054466	1.60573e-18	17.7943
7	128222749	rs791595	A	G	0.86441	-0.0473488	0.00541916	2.41215e-18	17.6176
7	128223242	rs4731420	G	C	0.134093	0.0477769	0.00544607	1.76204e-18	17.754
7	128230389	rs4731422	T	C	0.222636	0.0285215	0.00451774	2.74085e-10	9.56211
7	128236973	rs10249476	G	T	0.222178	0.0246205	0.00448309	3.98371e-08	7.39971
7	128238045	rs12535708	C	A	0.222232	0.0244944	0.00448183	4.62974e-08	7.33444
7	128238282	rs12535747	C	A	0.222266	0.0245668	0.0044815	4.21628e-08	7.37507
8	42527944	rs6980507	A	G	0.52337	-0.0239736	0.00371844	1.14277e-10	9.94204
8	42528312	rs2923425	G	A	0.515429	-0.0233251	0.00371432	3.40032e-10	9.46848
8	42528353	rs2923426	G	T	0.514967	-0.0230532	0.00371534	5.48876e-10	9.26053
8	42528730	rs35305877	G	A	0.515027	-0.0231947	0.00371384	4.23684e-10	9.37296
8	42528919	rs34522728	A	G	0.515018	-0.0232195	0.00371603	4.15633e-10	9.38129
8	42529528	rs11421607	A	AT	0.515421	-0.0232515	0.00371355	3.82946e-10	9.41686
8	42533158	rs2923428	T	C	0.515366	-0.0232007	0.00371345	4.176e-10	9.37924
8	42534600	rs2923429	A	G	0.51544	-0.0232753	0.00371476	3.72334e-10	9.42907
8	42536052	rs2923430	T	C	0.515458	-0.0232538	0.00371437	3.84782e-10	9.41479
8	42536802	rs2974338	A	G	0.515457	-0.0232533	0.00371437	3.85148e-10	9.41437
8	42539282	rs2923431	G	C	0.511431	-0.0226676	0.00372383	1.15211e-09	8.9385
8	42540489	rs2923432	G	C	0.515413	-0.0231832	0.00371479	4.36559e-10	9.35996
8	42541861	rs2923444	C	T	0.515406	-0.0231811	0.00371485	4.38459e-10	9.35807
8	42542386	rs2974339	T	C	0.515396	-0.0231671	0.00371496	4.49656e-10	9.34712
8	42542588	rs2974340	T	C	0.515393	-0.0231725	0.00371502	4.45767e-10	9.35089
8	42543159	rs2974341	T	A	0.515391	-0.0231498	0.00371507	4.63798e-10	9.33367
8	42545536	rs2974343	G	A	0.492449	-0.0240206	0.00371855	1.0526e-10	9.97773
8	42545589	rs2974344	T	G	0.515321	-0.0231813	0.00371627	4.45066e-10	9.35158
8	42545600	rs2923445	C	A	0.515321	-0.0231813	0.00371627	4.45066e-10	9.35158
8	42546062	rs2974346	T	C	0.492449	-0.024007	0.00371857	1.07852e-10	9.96717
8	42546844	rs2974347	A	G	0.515319	-0.0231669	0.00371638	4.56766e-10	9.34031
8	42546927	rs57691517	G	GA	0.514804	-0.0233359	0.00371942	3.52672e-10	9.45263
8	42546928	rs11269558	G	GCCGAGATCGCACCAC	0.514297	-0.023674	0.00371885	1.94655e-10	9.71073
8	42547318	rs2974348	T	C	0.514984	-0.0233341	0.00371777	3.4755e-10	9.45898
[truncated: 2,058 more rows]

## Sheet: Table S2
Supplementary Table 2. Significant loci for HbA1c in the Taichung Veterans General Hospital (TCVGH) cohort (p<5×10-8)
Chr.	Pos.	SNP	Ref.	Eff.	Eff. Maf	Beta	SE	P	-Log10(P)
3	23151516	rs6762856	G	A	0.175879	-0.0567425	0.0102944	3.57871e-08	7.44627
3	23226665	rs1908475	G	A	0.176273	-0.0568407	0.0103244	3.71297e-08	7.43028
3	23448021	rs9880889	A	G	0.300217	-0.0467583	0.00852677	4.19968e-08	7.37678
3	185777532	rs13092876	G	A	0.259826	0.0608469	0.00899397	1.35588e-11	10.8678
3	185779764	rs5855072	T	TA	0.259826	0.0608469	0.00899397	1.35588e-11	10.8678
3	185779847	rs4376068	A	C	0.246999	0.060044	0.00913944	5.12531e-11	10.2903
3	185781269	rs6801848	C	G	0.235075	0.0570411	0.00930519	8.9007e-10	9.05058
3	185787999	rs4481184	C	T	0.248243	0.0609407	0.00905231	1.70369e-11	10.7686
3	185788196	rs9841201	G	A	0.261024	0.0614818	0.00890776	5.23056e-12	11.2815
3	185789069	rs4389513	T	G	0.261024	0.0614818	0.00890776	5.23056e-12	11.2815
3	185789104	rs4414887	C	T	0.248243	0.0609407	0.00905231	1.70369e-11	10.7686
3	185789511	rs11705729	A	T	0.261024	0.0614818	0.00890776	5.23056e-12	11.2815
3	185790241	rs6765808	C	T	0.261024	0.0614818	0.00890776	5.23056e-12	11.2815
3	185790280	rs56068496	AAAATGATTGG	A	0.248243	0.0609407	0.00905231	1.70369e-11	10.7686
3	185790803	rs11927381	T	C	0.261033	0.0615121	0.00890761	5.1026e-12	11.2922
3	185792218	rs7619401	G	A	0.247997	0.0610543	0.00904478	1.50375e-11	10.8228
3	185792402	rs11929397	T	C	0.247997	0.0610543	0.00904478	1.50375e-11	10.8228
3	185792458	rs11917625	A	T	0.243378	0.0587681	0.00915526	1.39248e-10	9.85621
3	185792825	rs7633675	T	G	0.261015	0.0615362	0.00890776	5.01068e-12	11.3001
3	185793899	rs4402960	G	T	0.248006	0.0610876	0.0090446	1.46483e-11	10.8342
3	185795508	rs7640539	T	A	0.248066	0.0609009	0.00904397	1.68275e-11	10.774
3	185795604	rs7651090	A	G	0.248074	0.0609342	0.0090438	1.6393e-11	10.7853
3	185795858	rs7631557	G	C	0.248066	0.0609009	0.00904397	1.68275e-11	10.774
3	185796401	rs9808924	G	A	0.261084	0.0613884	0.00890708	5.60934e-12	11.2511
3	185796435	rs6786649	C	A	0.248066	0.0609009	0.00904397	1.68275e-11	10.774
3	185796605	rs6444081	T	C	0.247988	0.0608462	0.00904633	1.77526e-11	10.7507
3	185797143	rs7646518	T	C	0.248066	0.0609009	0.00904397	1.68275e-11	10.774
3	185797822	rs11716713	G	C	0.248066	0.0609009	0.00904397	1.68275e-11	10.774
3	185797847	rs7637773	G	A	0.248066	0.0609009	0.00904397	1.68275e-11	10.774
3	185798732	rs4686696	G	A	0.248066	0.0609009	0.00904397	1.68275e-11	10.774
3	185799019	rs73061095	T	G	0.261059	0.0611698	0.00890767	6.68332e-12	11.175
3	185800453	rs11928319	G	C	0.248186	0.0610745	0.00904224	1.46169e-11	10.8351
3	185801122	rs35510946	G	A	0.245617	0.0618116	0.00907595	9.91576e-12	11.0037
3	185801133	rs76922886	G	A	0.245617	0.0618116	0.00907595	9.91576e-12	11.0037
3	185801319	rs71320321	G	A	0.245609	0.0618372	0.00907616	9.73404e-12	11.0117
3	185802060	rs7633811	C	G	0.245617	0.0618116	0.00907595	9.91576e-12	11.0037
3	185802234	rs10544430	TAG	T	0.245617	0.0618116	0.00907595	9.91576e-12	11.0037
3	185802554	rs10428126	T	C	0.245617	0.0618116	0.00907595	9.91576e-12	11.0037
3	185802790	rs6767484	A	G	0.245617	0.0618116	0.00907595	9.91576e-12	11.0037
3	185803160	rs9854769	A	G	0.258687	0.0621296	0.00893783	3.6953e-12	11.4324
3	185803208	rs34782298	G	A	0.245617	0.0618116	0.00907595	9.91576e-12	11.0037
3	185803338	rs7615045	A	G	0.258687	0.0621296	0.00893783	3.6953e-12	11.4324
3	185806065	rs7646519	G	A	0.258687	0.0621296	0.00893783	3.6953e-12	11.4324
3	185806293	rs4686392	A	G	0.247321	0.0606581	0.00908133	2.44183e-11	10.6123
3	185808274	rs7630554	A	G	0.254953	0.0619384	0.00899116	5.74026e-12	11.2411
3	185808320	chr3:185808320:CA:C	CA	C	0.257454	0.0621758	0.00896485	4.13219e-12	11.3838
3	185808557	rs73063004	C	T	0.258687	0.0621296	0.00893783	3.6953e-12	11.4324
3	185808902	rs11711477	T	A	0.258722	0.062296	0.00893812	3.24371e-12	11.489
3	185811292	rs1470579	A	C	0.258722	0.062296	0.00893812	3.24371e-12	11.489
3	185811386	rs1470580	T	A	0.258722	0.062296	0.00893812	3.24371e-12	11.489
3	185812502	rs6769511	T	C	0.258722	0.062296	0.00893812	3.24371e-12	11.489
3	185816694	rs9859406	G	A	0.258403	0.0623545	0.00894648	3.24299e-12	11.4891
3	185818435	rs6444082	G	T	0.246067	0.0605834	0.00910586	2.91786e-11	10.5349
3	185819848	chr3:185819848:G:GT	G	GT	0.259243	0.0616609	0.0089404	5.42384e-12	11.2657
4	1242295	rs3755934	C	T	0.338682	-0.048576	0.00826656	4.24347e-09	8.37228
4	1242714	rs73069940	C	G	0.338826	-0.0485109	0.00826526	4.42476e-09	8.35411
4	1246511	rs730831	T	G	0.338578	-0.0486269	0.00827114	4.16969e-09	8.3799
4	1250430	rs79407053	G	A	0.330225	-0.0497738	0.00838377	2.9376e-09	8.53201
4	1252250	rs72501962	A	T	0.335406	-0.0485089	0.00828294	4.77846e-09	8.32071
4	1260747	rs7656416	C	T	0.335332	-0.0485772	0.00828032	4.4965e-09	8.34713
6	20637778	rs7751957	C	G	0.360982	0.0615936	0.00818066	5.25628e-14	13.2793
6	20638647	rs7341291	C	T	0.446722	-0.0520968	0.00792788	5.07164e-11	10.2949
6	20639178	rs9465850	C	T	0.35644	0.0619611	0.00816409	3.30852e-14	13.4804
6	20640085	rs9465851	C	T	0.460048	-0.0540134	0.0079395	1.04384e-11	10.9814
6	20640306	rs9460538	G	A	0.464173	-0.0536424	0.00786709	9.37422e-12	11.0281
6	20640673	rs4710938	A	G	0.461001	-0.0534773	0.00787039	1.10596e-11	10.9563
6	20641105	rs9348440	C	T	0.360169	0.064859	0.00812772	1.51709e-15	14.819
6	20641669	rs9465852	G	A	0.464678	-0.0541123	0.00787908	6.6491e-12	11.1772
6	20641830	rs72334115	GCGTGCGTGTGTGTA	G	0.458966	-0.0520565	0.00788259	4.07155e-11	10.3902
6	20642554	rs6925328	A	G	0.463352	-0.053158	0.00785606	1.34429e-11	10.8715
6	20642991	rs4235999	C	G	0.460271	-0.0528507	0.00786116	1.8128e-11	10.7417
6	20643521	rs2328531	A	G	0.463354	-0.0529208	0.0078562	1.65614e-11	10.7809
6	20644713	rs4710939	A	G	0.460314	-0.052865	0.00786181	1.79714e-11	10.7454
6	20644895	rs72830669	A	G	0.363424	0.0651404	0.0081131	1.01916e-15	14.9918
6	20647731	rs11965062	T	A	0.460108	-0.0526299	0.00786633	2.26384e-11	10.6452
6	20648531	rs9460540	A	G	0.448332	-0.0526332	0.00787292	2.34525e-11	10.6298
6	20649023	rs6456364	A	T	0.364189	0.0650829	0.00810144	9.82778e-16	15.0075
6	20650177	rs2876576	A	G	0.460092	-0.0526195	0.00786597	2.2797e-11	10.6421
6	20650590	rs7766844	G	A	0.364282	0.0652513	0.00810159	8.307e-16	15.0806
6	20651890	rs2050225	G	C	0.459986	-0.0528379	0.00786636	1.88987e-11	10.7236
6	20652486	rs9295474	C	G	0.378865	0.0641078	0.00803341	1.51487e-15	14.8196
6	20652534	rs9295475	A	G	0.365099	0.0643121	0.00810364	2.15908e-15	14.6657
6	20653319	rs2328545	G	C	0.364303	0.0652412	0.00810135	8.37518e-16	15.077
6	20653569	rs2876582	A	G	0.364307	0.0652634	0.00810137	8.19115e-16	15.0867
6	20654069	rs6456366	G	C	0.364307	0.0652634	0.00810137	8.19115e-16	15.0867
6	20654299	chr6:20654299:G:GT	G	GT	0.35967	0.0644564	0.00816741	3.0811e-15	14.5113
6	20654666	rs9358355	T	C	0.365025	0.064866	0.00810211	1.22806e-15	14.9108
6	20654879	rs9368216	A	G	0.364307	0.0652634	0.00810137	8.19115e-16	15.0867
6	20656569	rs4712522	C	G	0.365718	0.0655543	0.00809852	5.96655e-16	15.2243
6	20657333	rs4712523	A	G	0.377469	0.0645769	0.00803774	9.77076e-16	15.0101
6	20657634	rs4712524	A	G	0.365718	0.0655543	0.00809852	5.96655e-16	15.2243
6	20657781	rs4710940	A	C	0.366406	0.0651332	0.0080983	9.10945e-16	15.0405
6	20658566	rs142204888	G	GTTTGT	0.364047	0.0661707	0.00812525	3.98157e-16	15.3999
6	20658649	rs149618394	TGTAAA	T	0.364698	0.0656021	0.00811448	6.47826e-16	15.1885
6	20658747	rs67077402	A	C	0.364735	0.065498	0.00811515	7.23401e-16	15.1406
6	20659228	rs6906327	G	A	0.366402	0.0650141	0.00809864	1.02947e-15	14.9874
6	20659356	rs6456367	T	A	0.365633	0.0656649	0.0080984	5.32901e-16	15.2734
6	20659575	rs6456368	T	C	0.365633	0.0656649	0.0080984	5.32901e-16	15.2734
6	20660134	rs6456369	T	C	0.366338	0.0652909	0.00809904	7.81839e-16	15.1069
6	20660459	rs10946396	G	A	0.366338	0.0652909	0.00809904	7.81839e-16	15.1069
6	20660462	rs10946397	A	T	0.366338	0.0652909	0.00809904	7.81839e-16	15.1069
6	20660500	rs11759505	T	C	0.365633	0.0656649	0.0080984	5.32901e-16	15.2734
6	20660803	rs10946398	A	C	0.365633	0.0656649	0.0080984	5.32901e-16	15.2734
6	20660912	rs7774594	T	A	0.365246	0.0649053	0.00810212	1.1808e-15	14.9278
6	20661019	rs7754840	G	C	0.365633	0.0656649	0.0080984	5.32901e-16	15.2734
6	20661298	rs9460544	G	T	0.365633	0.0656649	0.0080984	5.32901e-16	15.2734
6	20661319	rs9460545	T	C	0.365633	0.0656649	0.0080984	5.32901e-16	15.2734
6	20661606	rs56676529	C	A	0.363172	0.0654867	0.00810587	6.78378e-16	15.1685
6	20661611	rs58723416	T	C	0.363098	0.0651575	0.00810638	9.48945e-16	15.0228
6	20661882	rs6456370	A	G	0.366338	0.0652909	0.00809904	7.81839e-16	15.1069
6	20661892	rs979614	A	G	0.449138	-0.0536111	0.00790523	1.21035e-11	10.9171
6	20661986	rs35456723	T	C	0.365534	0.0652393	0.00809943	8.26201e-16	15.0829
6	20662361	rs9368218	G	A	0.365645	0.0657824	0.00809792	4.71154e-16	15.3268
6	20662735	rs4712525	C	T	0.365633	0.0656649	0.0080984	5.32901e-16	15.2734
6	20662804	rs4712526	T	A	0.365633	0.0656649	0.0080984	5.32901e-16	15.2734
6	20663401	rs9460546	T	G	0.365633	0.0656649	0.0080984	5.32901e-16	15.2734
6	20663869	rs9465860	C	T	0.36526	0.0658115	0.00810042	4.66985e-16	15.3307
6	20664850	rs742642	G	A	0.362828	0.0655595	0.00810746	6.38575e-16	15.1948
6	20665318	rs7748382	G	A	0.365348	0.0656355	0.00809981	5.55405e-16	15.2554
6	20665330	chr6:20665330:GA:G	GA	G	0.362828	0.0655595	0.00810746	6.38575e-16	15.1948
6	20665360	rs28665000	G	A	0.362828	0.0655595	0.00810746	6.38575e-16	15.1948
6	20665499	rs58048170	T	C	0.362828	0.0655595	0.00810746	6.38575e-16	15.1948
6	20665715	rs7772603	T	C	0.36526	0.0658115	0.00810042	4.66985e-16	15.3307
6	20665791	rs7752780	G	A	0.36526	0.0658115	0.00810042	4.66985e-16	15.3307
6	20665824	rs7752906	G	A	0.365267	0.0657726	0.00810076	4.87108e-16	15.3124
6	20666013	rs2206739	A	G	0.36526	0.0658115	0.00810042	4.66985e-16	15.3307
6	20666015	rs2206738	A	G	0.36526	0.0658115	0.00810042	4.66985e-16	15.3307
6	20667007	rs35540121	TG	T	0.361629	0.0682074	0.0081703	7.23657e-17	16.1405
6	20667151	rs9358356	T	C	0.361768	0.0679632	0.00816796	9.12447e-17	16.0398
6	20667568	rs9350270	A	G	0.471655	0.0443967	0.00787309	1.72608e-08	7.76294
6	20673649	rs7451008	T	C	0.459657	0.0534039	0.00783433	9.50105e-12	11.0222
6	20674460	rs9368219	C	T	0.349632	0.0767044	0.00817763	7.07439e-21	20.1503
6	20675064	rs1012635	A	G	0.462478	-0.0610429	0.00786622	8.76332e-15	14.0573
6	20675561	rs35261542	C	A	0.351654	0.0773788	0.00817023	2.97866e-21	20.526
6	20676183	rs34499031	T	TAA	0.348629	0.0778613	0.0082195	2.92609e-21	20.5337
6	20679079	rs1569699	T	G	0.464167	0.0558505	0.0078123	8.94392e-13	12.0485
6	20679478	rs7756992	A	G	0.463543	0.0561639	0.00781147	6.63853e-13	12.1779
6	20680447	rs9348441	T	A	0.354323	0.0794242	0.00815396	2.18986e-22	21.6596
6	20682391	rs35612982	T	C	0.352825	0.0785813	0.00815328	5.95781e-22	21.2249
6	20682552	rs60229538	AATGAGATCTCGTGATAACTCTAT	A	0.351441	0.0780946	0.00818014	1.43795e-21	20.8423
6	20682933	rs9350271	G	A	0.355379	0.0783515	0.00814565	7.17626e-22	21.1441
6	20685255	rs9356744	T	C	0.355384	0.0785072	0.00814381	5.83706e-22	21.2338
6	20686342	rs7766070	C	A	0.354511	0.0789412	0.0081492	3.69824e-22	21.432
6	20686647	rs67131976	C	T	0.35257	0.0786958	0.0081543	5.25928e-22	21.2791
6	20686765	rs9368222	C	A	0.354431	0.0791263	0.0081498	2.98333e-22	21.5253
6	20687890	rs10440833	T	A	0.353363	0.0780384	0.00816652	1.31801e-21	20.8801
6	20691297	rs61243430	GAGC	G	0.352061	0.0782268	0.00816465	1.03305e-21	20.9859
6	20693466	rs138420022	AT	A	0.353923	0.0778579	0.00817937	1.88289e-21	20.7252
6	20693997	rs4710941	C	T	0.352507	0.0785774	0.00815696	6.24376e-22	21.2046
6	20694653	rs2206734	C	T	0.352568	0.0783859	0.00815595	7.74901e-22	21.1108
6	20703721	rs6931514	A	G	0.463105	0.0562418	0.00781703	6.40734e-13	12.1933
6	20704193	rs72830699	G	A	0.461152	0.0557426	0.00781545	1.00963e-12	11.9958
6	20705359	rs11753081	T	G	0.462189	0.0550277	0.00781806	1.98576e-12	11.7021
6	20705999	rs6901559	G	A	0.465209	0.0553652	0.00782849	1.55866e-12	11.8072
6	20707989	rs10536170	GTATAT	G	0.347256	0.0781533	0.00824425	2.73821e-21	20.5625
6	20713475	rs1040558	A	G	0.46229	0.0549919	0.00781808	2.05209e-12	11.6878
6	20714111	chr6:20714111:C:CT	C	CT	0.461111	0.0549889	0.00784557	2.45436e-12	11.6101
6	20714235	rs6456371	T	C	0.461188	0.0549746	0.00784379	2.45835e-12	11.6094
6	20715595	rs10946402	T	G	0.461996	0.05495	0.00786486	2.87395e-12	11.5415
6	20716022	rs9295478	G	A	0.461842	0.0543798	0.00784274	4.18344e-12	11.3785
6	20716339	rs2328547	A	G	0.460927	0.0550215	0.00784261	2.33808e-12	11.6311
6	20716553	rs3060781	C	CAG	0.461148	0.0549986	0.0078442	2.41163e-12	11.6177
6	20716727	rs2328548	G	A	0.461247	0.0550304	0.00784327	2.32897e-12	11.6328
6	20716815	rs11427712	T	TC	0.461902	0.0544381	0.00784211	3.95358e-12	11.403
6	20716864	rs6935599	A	G	0.461245	0.0550288	0.00784339	2.33408e-12	11.6319
6	20717024	rs9465871	T	C	0.468139	0.0528301	0.00780094	1.29178e-11	10.8888
6	20717173	rs10946403	A	G	0.46126	0.0550986	0.0078429	2.18359e-12	11.6608
6	20718914	rs9358357	A	G	0.461135	0.0549776	0.00784361	2.44893e-12	11.611
6	20719001	rs9368224	T	A	0.461135	0.0549776	0.00784361	2.44893e-12	11.611
6	20719162	rs9358358	A	C	0.460166	0.0554842	0.00785479	1.65746e-12	11.7806
6	20719330	rs9460550	G	A	0.461135	0.0549776	0.00784361	2.44893e-12	11.611
6	20720048	rs9356746	T	C	0.462168	0.055245	0.00787643	2.36776e-12	11.6257
6	20720587	rs9350272	A	G	0.450486	0.0584763	0.00787677	1.16868e-13	12.9323
6	20720948	rs61128991	G	T	0.451035	0.0579822	0.00787762	1.88292e-13	12.7252
6	20721490	rs9368225	G	A	0.449719	0.0573604	0.0078599	2.99902e-13	12.523
6	20722826	rs9368226	T	C	0.450359	0.0574935	0.0078416	2.32905e-13	12.6328
6	20724003	rs6903175	A	G	0.451281	0.056691	0.0078434	5.02779e-13	12.2986
6	20724019	rs6903744	G	A	0.448833	0.0592482	0.00786186	4.98196e-14	13.3026
6	20724327	rs12111351	T	G	0.451027	0.0568064	0.00784154	4.45516e-13	12.3511
6	20724776	rs9356747	T	A	0.451048	0.0567167	0.00784115	4.83365e-13	12.3157
6	20724866	rs9356748	T	A	0.44886	0.0592512	0.00786228	4.98244e-14	13.3026
6	20725009	rs7767391	T	C	0.450222	0.057465	0.0078436	2.42653e-13	12.615
6	20725192	rs7747752	G	C	0.45116	0.0566597	0.00783696	4.95586e-13	12.3049
6	20725709	rs6915155	G	T	0.350965	-0.0496226	0.00828782	2.1574e-09	8.66607
6	20727339	rs4712537	C	A	0.452251	0.0561987	0.00784331	7.95338e-13	12.0994
6	20728282	rs6928012	C	T	0.356132	-0.0524081	0.00817869	1.4981e-10	9.82446
7	127548088	rs10536015	TTAGATA	T	0.68246	0.0468313	0.00842637	2.75739e-08	7.5595
7	127561610	rs62481355	C	T	0.68179	0.0472051	0.00840757	1.98809e-08	7.70156
7	127564827	rs55791028	T	C	0.682055	0.0471285	0.00840773	2.09687e-08	7.67843
7	127613496	rs2233580	C	T	0.110232	0.123429	0.01245	3.93693e-23	22.4048
7	128219357	rs4728093	G	C	0.12798	0.0646387	0.0117697	4.00886e-08	7.39698
8	117172544	rs13266634	C	T	0.45668	-0.052891	0.00789017	2.07341e-11	10.6833
8	117172786	rs3802177	G	A	0.457634	-0.0527616	0.00788832	2.29437e-11	10.6393
8	117173494	rs11558471	A	G	0.461266	-0.052719	0.00788137	2.28664e-11	10.6408
8	117179236	rs35859536	C	T	0.458177	-0.0515543	0.00790543	7.08069e-11	10.1499
8	117191781	rs9650069	C	T	0.459274	-0.050554	0.00788332	1.45086e-10	9.83837
9	4283137	rs1574285	G	T	0.54553	-0.0432117	0.00789418	4.43964e-08	7.35265
9	4290085	rs4237150	G	C	0.446227	0.044531	0.00790132	1.75764e-08	7.75507
9	4290823	rs6476839	A	T	0.44703	0.0435537	0.00789976	3.55176e-08	7.44956
9	4293150	rs10814916	A	C	0.467979	0.042985	0.00787449	4.83359e-08	7.31573
9	4297421	rs10814918	A	C	0.470994	0.0473449	0.00792135	2.30147e-09	8.63799
9	22132077	rs2383208	A	G	0.387583	-0.0724163	0.00803572	2.14861e-19	18.6678
9	22132879	rs10965248	T	C	0.407742	-0.0828388	0.00794963	2.21757e-25	24.6541
9	22133285	rs10965250	G	A	0.408256	-0.0817651	0.00792527	6.51647e-25	24.186
9	22134069	rs10811660	G	A	0.407625	-0.0833841	0.00792892	8.07308e-26	25.093
9	22134095	rs10811661	T	C	0.408329	-0.0831218	0.00791987	1.00862e-25	24.9963
9	22134254	rs10811662	G	A	0.407656	-0.0829189	0.00793009	1.52285e-25	24.8173
10	12208862	rs7100710	A	G	0.414969	-0.056363	0.00801885	2.12965e-12	11.6717
10	12211598	rs12221133	G	A	0.561303	0.0562405	0.00788976	1.03993e-12	11.983
10	12213176	rs7896600	G	C	0.5652	0.0569854	0.00788812	5.16395e-13	12.287
10	12213658	rs11257600	G	T	0.565389	0.0570727	0.00789512	4.99065e-13	12.3018
10	12218020	rs10906100	C	T	0.564184	0.0585695	0.00791006	1.35297e-13	12.8687
10	12219811	rs35674932	A	T	0.563955	0.0594356	0.00794486	7.58577e-14	13.12
10	12219853	rs12780155	T	A	0.564998	0.0587602	0.00792907	1.29054e-13	12.8892
10	12225655	rs4478891	A	G	0.380274	-0.0570783	0.0081154	2.06159e-12	11.6858
10	12241162	rs71513320	TAGTA	T	0.564177	0.0604978	0.00793225	2.48016e-14	13.6055
10	12241966	rs35117583	G	GTTC	0.387351	-0.0561524	0.00810279	4.2974e-12	11.3668
10	12251769	rs11257621	A	G	0.379934	-0.0576799	0.00811989	1.2444e-12	11.905
10	12252091	rs12241367	A	G	0.379997	-0.057732	0.00812278	1.20989e-12	11.9173
10	12252662	rs4511202	T	C	0.381111	-0.0579402	0.0081167	9.66714e-13	12.0147
10	12254622	rs12783654	C	G	0.382354	-0.0569226	0.00812354	2.48651e-12	11.6044
10	12254800	rs11257627	A	G	0.379946	-0.0571494	0.00812713	2.08255e-12	11.6814
10	12258928	rs117827919	C	A	0.0697179	-0.0849834	0.015446	3.78769e-08	7.42163
10	12259556	rs80099423	T	G	0.0712189	-0.0852275	0.0153604	2.90642e-08	7.53664
10	12259745	rs12248359	T	C	0.0697179	-0.0849834	0.015446	3.78769e-08	7.42163
10	12259959	rs11257639	C	T	0.0697179	-0.0849834	0.015446	3.78769e-08	7.42163
10	12260337	rs10906110	T	G	0.0697179	-0.0849834	0.015446	3.78769e-08	7.42163
10	12260358	rs10906111	C	T	0.562621	0.0611458	0.00793751	1.36745e-14	13.8641
10	12260507	rs10906112	C	A	0.0697179	-0.0849834	0.015446	3.78769e-08	7.42163
10	12260608	rs10795945	T	C	0.435019	-0.0623941	0.0079422	4.10279e-15	14.3869
10	12260631	rs11257640	T	C	0.0697179	-0.0849834	0.015446	3.78769e-08	7.42163
10	12261372	rs4747971	T	C	0.435886	-0.0619984	0.00795231	6.59103e-15	14.181
10	12261525	rs77316758	C	T	0.069688	-0.0845896	0.0154492	4.40332e-08	7.35622
10	12261861	rs116999457	A	C	0.0669943	-0.0871799	0.0157814	3.33821e-08	7.47649
10	12262035	rs147918459	C	G	0.0697203	-0.0850281	0.0154459	3.72547e-08	7.42882
10	12262366	rs186780732	T	G	0.0697203	-0.0850281	0.0154459	3.72547e-08	7.42882
10	12262395	rs80292313	A	T	0.0697203	-0.0850281	0.0154459	3.72547e-08	7.42882
10	12262407	rs181444064	C	A	0.0697203	-0.0850281	0.0154459	3.72547e-08	7.42882
10	12262408	rs186418276	A	G	0.0697203	-0.0850281	0.0154459	3.72547e-08	7.42882
10	12262541	rs11257641	C	G	0.0697203	-0.0850281	0.0154459	3.72547e-08	7.42882
10	12262572	rs11257642	G	A	0.0697203	-0.0850281	0.0154459	3.72547e-08	7.42882
10	12262602	rs11257643	C	T	0.0697203	-0.0850281	0.0154459	3.72547e-08	7.42882
10	12262604	rs11257644	A	C	0.0697203	-0.0850281	0.0154459	3.72547e-08	7.42882
10	12262677	rs11257645	G	A	0.0697203	-0.0850281	0.0154459	3.72547e-08	7.42882
10	12262847	rs11257646	T	C	0.0697203	-0.0850281	0.0154459	3.72547e-08	7.42882
10	12262953	rs11257647	A	G	0.0697203	-0.0850281	0.0154459	3.72547e-08	7.42882
10	12263098	rs11257648	T	C	0.0697203	-0.0850281	0.0154459	3.72547e-08	7.42882
10	12263370	rs115927490	G	T	0.0697203	-0.0850281	0.0154459	3.72547e-08	7.42882
10	12263395	rs116277098	G	A	0.0697203	-0.0850281	0.0154459	3.72547e-08	7.42882
10	12263437	rs142542429	C	CT	0.0697203	-0.0850281	0.0154459	3.72547e-08	7.42882
10	12264040	rs11257651	T	C	0.0697179	-0.0849834	0.015446	3.78769e-08	7.42163
10	12264170	rs11257652	T	C	0.0697179	-0.0849834	0.015446	3.78769e-08	7.42163
10	12264241	rs11257653	T	G	0.069688	-0.0845896	0.0154492	4.40332e-08	7.35622
10	12264774	rs74363181	T	C	0.0697179	-0.0849834	0.015446	3.78769e-08	7.42163
10	12264891	rs138631318	C	T	0.0697179	-0.0849834	0.015446	3.78769e-08	7.42163
10	12265253	rs12240388	C	T	0.0697179	-0.0849834	0.015446	3.78769e-08	7.42163
10	12265558	rs12249693	T	C	0.0697179	-0.0849834	0.015446	3.78769e-08	7.42163
10	12265656	rs1320199	A	C	0.0697179	-0.0849834	0.015446	3.78769e-08	7.42163
10	12265719	rs3060507	TTG	T	0.0697179	-0.0849834	0.015446	3.78769e-08	7.42163
10	12265734	rs1320198	T	C	0.0697179	-0.0849834	0.015446	3.78769e-08	7.42163
10	12265746	rs1320197	C	T	0.0697179	-0.0849834	0.015446	3.78769e-08	7.42163
10	12265895	rs11257655	C	T	0.561947	0.060981	0.00788838	1.10576e-14	13.9563
10	12266591	rs12256926	G	C	0.0697179	-0.0849834	0.015446	3.78769e-08	7.42163
10	12266632	rs12242684	C	A	0.0697179	-0.0849834	0.015446	3.78769e-08	7.42163
10	12266893	rs80257634	G	A	0.0697179	-0.0849834	0.015446	3.78769e-08	7.42163
10	12267111	rs181614162	A	G	0.0697521	-0.0847309	0.0154443	4.14024e-08	7.38297
10	12267127	rs144259829	A	T	0.0697521	-0.0847309	0.0154443	4.14024e-08	7.38297
10	12267140	rs11257657	C	G	0.563338	0.060924	0.00791259	1.408e-14	13.8514
10	12267211	rs186793877	T	C	0.0697521	-0.0847309	0.0154443	4.14024e-08	7.38297
10	12267324	rs143129080	G	A	0.0697521	-0.0847309	0.0154443	4.14024e-08	7.38297
10	12267673	rs186398641	A	G	0.0697517	-0.0844262	0.0154467	4.65019e-08	7.33253
10	12267839	rs191182862	A	C	0.0697521	-0.0847309	0.0154443	4.14024e-08	7.38297
10	12268122	rs11257667	G	A	0.0697521	-0.0847309	0.0154443	4.14024e-08	7.38297
10	12268289	rs11257668	G	A	0.0697521	-0.0847309	0.0154443	4.14024e-08	7.38297
10	12268419	rs11257669	C	T	0.0697521	-0.0847309	0.0154443	4.14024e-08	7.38297
10	12268864	rs12256156	T	C	0.0697521	-0.0847309	0.0154443	4.14024e-08	7.38297
10	12268957	rs13377058	G	A	0.0697521	-0.0847309	0.0154443	4.14024e-08	7.38297
10	12272474	rs11257676	G	A	0.379086	-0.0570342	0.00814341	2.54715e-12	11.5939
10	12272998	rs10906115	A	G	0.379125	-0.0565808	0.00812474	3.37793e-12	11.4713
10	12276935	rs12267006	G	A	0.0721377	-0.0871935	0.01515	8.7331e-09	8.05883
10	12277296	rs144389135	C	T	0.0721377	-0.0871935	0.01515	8.7331e-09	8.05883
10	12278236	rs142514500	C	T	0.0720906	-0.0872528	0.0151495	8.5246e-09	8.06933
10	12279231	rs12569868	G	A	0.0720758	-0.0872045	0.0151485	8.66553e-09	8.0622
10	12280256	rs190347626	G	A	0.072345	-0.0829707	0.0151164	4.08094e-08	7.38924
10	12280454	chr10:12280454:T:TA	T	TA	0.072897	-0.0836485	0.0150509	2.75731e-08	7.55951
10	12280680	rs12569412	T	C	0.0728824	-0.0835832	0.0150526	2.83648e-08	7.54722
10	12281886	rs146709676	T	C	0.0729509	-0.0834203	0.0150472	2.98332e-08	7.5253
10	12282010	rs138316383	T	C	0.0731607	-0.0830199	0.015028	3.33559e-08	7.47683
10	12282268	rs138785666	AC	A	0.0731607	-0.0830199	0.015028	3.33559e-08	7.47683
10	12282318	rs75553610	C	A	0.0732872	-0.0846185	0.0150137	1.7555e-08	7.7556
10	12282656	rs116891966	C	G	0.0733457	-0.0839585	0.0150083	2.23685e-08	7.65036
10	12284085	rs180708332	G	A	0.0733018	-0.0834427	0.0150122	2.74772e-08	7.56103
10	12284236	rs142922948	C	T	0.0733018	-0.0834427	0.0150122	2.74772e-08	7.56103
10	12284499	rs142598521	C	A	0.0733018	-0.0834427	0.0150122	2.74772e-08	7.56103
10	12285385	rs28792116	G	A	0.0732626	-0.0838339	0.0150148	2.37918e-08	7.62357
10	12286675	rs117929494	A	G	0.073248	-0.0838805	0.0150169	2.34781e-08	7.62934
10	12286702	rs117419206	G	C	0.073248	-0.0838805	0.0150169	2.34781e-08	7.62934
10	12286741	rs117038859	C	T	0.073248	-0.0838805	0.0150169	2.34781e-08	7.62934
10	12286845	rs117648479	G	C	0.073248	-0.0838805	0.0150169	2.34781e-08	7.62934
10	12287215	rs74878729	C	T	0.0732601	-0.083882	0.0150149	2.3364e-08	7.63145
10	12287468	rs117975818	T	C	0.0732505	-0.0837874	0.0150153	2.42457e-08	7.61537
10	12287572	rs147707839	T	C	0.0732505	-0.0837874	0.0150153	2.42457e-08	7.61537
10	12287712	rs2801471	G	C	0.0729217	-0.0831201	0.0150688	3.4966e-08	7.45635
10	12288144	rs117875455	G	T	0.0742644	-0.0827916	0.0149248	2.9268e-08	7.53361
10	92590924	rs12355158	G	A	0.658496	-0.0479124	0.00830388	8.01458e-09	8.09612
10	92594447	rs3824735	T	G	0.653162	-0.0468904	0.00823548	1.25519e-08	7.90129
10	92600915	rs11187090	C	T	0.653368	-0.0481431	0.00824906	5.39805e-09	8.26776
10	92605125	rs10882085	C	T	0.653515	-0.0483344	0.00824711	4.65762e-09	8.33184
10	92609831	rs11187096	G	T	0.653522	-0.0485041	0.00824695	4.11185e-09	8.38596
10	92615134	rs11187098	T	C	0.653608	-0.0484438	0.0082472	4.30176e-09	8.36635
10	92615240	rs11187099	C	T	0.653618	-0.048458	0.00824734	4.25973e-09	8.37062
10	92619466	rs10882092	G	A	0.653608	-0.0484751	0.00824719	4.20422e-09	8.37631
10	92627577	rs1573051	T	C	0.653578	-0.0487706	0.00825524	3.50526e-09	8.45528
10	92670740	rs2185756	A	C	0.688278	-0.0486673	0.00848265	9.71797e-09	8.01242
10	92685036	rs10882098	C	T	0.690005	-0.0495821	0.0084863	5.19447e-09	8.28446
10	92700524	rs11187138	A	G	0.691644	-0.0495464	0.00844803	4.54408e-09	8.34255
10	92700893	rs10882099	T	C	0.69126	-0.0493793	0.00844039	4.9577e-09	8.30472
10	92702670	rs10882101	T	C	0.691728	-0.0497666	0.00843399	3.65924e-09	8.43661
10	92703125	rs1111875	C	T	0.691882	-0.0494777	0.00843052	4.43472e-09	8.35313
10	92704022	rs1977832	G	T	0.691691	-0.0498423	0.00843313	3.45277e-09	8.46183
10	92704188	rs1977833	G	A	0.69168	-0.0497004	0.00843211	3.80675e-09	8.41945
10	92704205	rs11309330	GT	G	0.69168	-0.0497004	0.00843211	3.80675e-09	8.41945
11	2810311	rs8181588	T	C	0.404706	-0.0643058	0.00803207	1.22787e-15	14.9108
11	2811852	rs4930008	T	C	0.405737	-0.06418	0.00803949	1.47972e-15	14.8298
11	2817183	rs163177	T	C	0.467867	0.0788815	0.00786514	1.2387e-23	22.907
11	2818521	rs2237892	C	T	0.32211	-0.0994401	0.00838617	2.33405e-32	31.6319
11	2822986	rs163182	G	C	0.383556	0.0807076	0.00807719	1.80416e-23	22.7437
11	2825839	rs163184	T	G	0.443733	0.0761398	0.00789423	5.56883e-22	21.2542
11	2828300	rs2283228	A	C	0.354873	-0.086801	0.00819074	3.42075e-26	25.4659
11	2835964	rs2237895	A	C	0.358328	0.0956134	0.00815596	1.14363e-31	30.9417
11	2836003	rs60808706	G	A	0.352408	-0.106693	0.00819214	1.14914e-38	37.9396
11	2837210	rs2237896	G	A	0.355736	-0.111003	0.00818899	9.91422e-42	41.0037
11	17393643	rs4148646	C	G	0.623643	-0.0441857	0.00807026	4.40837e-08	7.35572
11	17396930	rs757110	C	A	0.608559	-0.0466421	0.00801613	5.99909e-09	8.22191
12	31285456	rs77352898	T	C	0.170156	0.068986	0.010499	5.09263e-11	10.2931
12	31288245	rs80234489	A	C	0.172713	0.0686945	0.010378	3.67382e-11	10.4349
12	31299018	rs142985970	A	AAT	0.172012	0.0717696	0.0104317	6.10829e-12	11.2141
17	82692882	rs61354261	C	T	0.139017	0.0744301	0.0113072	4.70329e-11	10.3276
17	82697018	rs66904866	T	G	0.139313	0.0739067	0.0113069	6.40599e-11	10.1934
17	82697564	rs73359138	C	G	0.139313	0.0739067	0.0113069	6.40599e-11	10.1934
17	82699811	rs66693031	G	A	0.139104	0.0741891	0.0113079	5.44223e-11	10.2642
17	82703488	rs61495345	G	A	0.139352	0.0733892	0.0112913	8.18383e-11	10.087
17	82703632	rs73359144	G	A	0.139362	0.0733492	0.0112917	8.38977e-11	10.0762
17	82727550	rs1046875	A	G	0.480687	-0.136772	0.00779277	1.31221e-68	67.882
17	82727657	rs1046896	C	T	0.519294	0.136811	0.00779216	1.17577e-68	67.9297
17	82739582	rs113373052	C	T	0.51936	0.139137	0.00786199	1.03302e-69	68.9859
17	82745087	rs12452572	G	A	0.602602	0.133272	0.00800268	5.58075e-62	61.2533
17	82745504	rs2264574	C	T	0.668081	0.133317	0.00830586	1.00349e-57	56.9985
17	82745605	rs2459704	C	T	0.603816	0.131894	0.00801143	1.27955e-60	59.8929
17	82745887	rs2264575	G	A	0.668081	0.133317	0.00830586	1.00349e-57	56.9985
17	82746926	rs2451224	G	A	0.602533	0.133397	0.00800396	4.5043e-62	61.3464
17	82747694	rs2251989	T	C	0.667223	0.132939	0.00830418	1.96841e-57	56.7059
17	82748338	rs2249113	A	C	0.601751	0.134408	0.00800914	6.62046e-63	62.1791
17	82749052	rs2243416	G	A	0.667797	0.133791	0.00830368	3.76462e-58	57.4243
17	82749567	rs2459706	G	A	0.668506	0.132643	0.00828089	1.69471e-57	56.7709
17	82749930	rs2451221	T	C	0.668511	0.132665	0.00828046	1.60292e-57	56.7951
17	82749951	rs4789840	A	G	0.331245	-0.132742	0.00828483	1.5815e-57	56.8009
17	82750020	rs2451220	T	C	0.668506	0.132643	0.00828089	1.69471e-57	56.7709
17	82750148	rs2248894	C	T	0.668362	0.13284	0.00828317	1.24383e-57	56.9052
17	82750725	rs1056534	C	G	0.629304	0.11487	0.00807152	8.31428e-46	45.0802
17	82751186	rs2451219	T	C	0.56448	0.119263	0.00788859	1.92331e-51	50.716
17	82751351	rs2451218	C	G	0.564485	0.119346	0.00788835	1.62876e-51	50.7881
17	82751493	rs9891481	T	C	0.629304	0.11487	0.00807152	8.31428e-46	45.0802
17	82751805	rs9907840	G	C	0.629304	0.11487	0.00807152	8.31428e-46	45.0802
17	82751954	rs12450372	C	T	0.564482	0.119251	0.00788872	1.97428e-51	50.7046
17	82752402	rs2451217	G	C	0.564388	0.119472	0.00789026	1.35345e-51	50.8686
17	82752739	rs7217361	C	T	0.364205	-0.114675	0.00812055	3.95209e-45	44.4032
17	82753443	rs2248533	C	T	0.605709	0.10638	0.00795242	1.08597e-40	39.9642
17	82753824	rs2264578	A	G	0.60579	0.106272	0.00795292	1.31672e-40	39.8805
17	82756668	rs2459716	C	T	0.605793	0.106264	0.00795303	1.33625e-40	39.8741
17	82757023	rs2451215	A	C	0.605884	0.106294	0.00795224	1.2496e-40	39.9032
17	82757178	rs2451214	T	C	0.60579	0.106272	0.00795292	1.31672e-40	39.8805
17	82757826	rs689512	G	C	0.394056	-0.106298	0.00795385	1.28657e-40	39.8906
17	82759343	rs9912346	T	C	0.605742	0.106479	0.00795172	9.04241e-41	40.0437
17	82762297	rs11868810	T	C	0.394021	-0.106492	0.00795313	9.13591e-41	40.0392
17	82763007	rs2677913	G	A	0.39391	-0.10696	0.00795263	4.10128e-41	40.3871
17	82763124	rs2677914	A	G	0.393906	-0.10695	0.00795271	4.18192e-41	40.3786
17	82763665	rs7209753	C	T	0.393906	-0.10695	0.00795271	4.18192e-41	40.3786
17	82763772	rs7209909	C	G	0.393219	-0.10743	0.00796135	2.2601e-41	40.6459
17	82765486	rs12452314	A	G	0.458106	0.122423	0.0078836	3.67323e-54	53.435
17	82765575	rs583245	A	G	0.394278	-0.106768	0.00795012	5.35688e-41	40.2711
17	82765596	rs589978	A	G	0.394275	-0.106767	0.00795027	5.38434e-41	40.2689
17	82765629	rs583164	T	G	0.394275	-0.106767	0.00795027	5.38434e-41	40.2689
17	82765634	rs590315	T	G	0.394275	-0.106767	0.00795027	5.38434e-41	40.2689
17	82770196	rs599314	A	G	0.396938	-0.107066	0.00800183	1.04482e-40	39.981
17	82771607	rs8080925	C	T	0.394663	-0.106574	0.00796265	9.87216e-41	40.0056
17	82774387	rs7211596	C	T	0.457266	0.122384	0.00787089	2.68675e-54	53.5708
17	82774637	rs586050	A	G	0.393877	-0.106453	0.00796993	1.42318e-40	39.8467
17	82775673	rs11078011	G	A	0.394041	-0.106591	0.00795588	8.22568e-41	40.0848
17	82777030	rs635999	T	G	0.394088	-0.106628	0.00795639	7.82723e-41	40.1064
17	82777529	rs633811	T	A	0.394088	-0.106628	0.00795639	7.82723e-41	40.1064
17	82779788	rs603118	T	G	0.392256	-0.104852	0.00797634	2.34299e-39	38.6302
17	82780152	rs61340715	TCCCTTGGCTCCCTTCTGCCCTGG	T	0.390768	-0.106554	0.0080091	2.88109e-40	39.5404
17	82780388	rs3791174	G	A	0.393306	-0.107016	0.00796645	5.11186e-41	40.2914
17	82781983	rs3744163	G	C	0.39233	-0.108282	0.00798097	8.36814e-42	41.0774
17	82783318	rs28459016	G	A	0.457027	0.122644	0.00787407	1.77639e-54	53.7505
17	82783736	rs2379358	G	A	0.457027	0.122644	0.00787407	1.77639e-54	53.7505
17	82792814	rs11650019	C	T	0.392856	-0.107233	0.00797875	4.69213e-41	40.3286
17	82793416	rs12952016	T	G	0.353442	-0.123531	0.00815197	1.13833e-51	50.9437
17	82793435	rs630945	A	G	0.394147	-0.106686	0.00795744	7.26189e-41	40.139
17	82794678	rs665574	T	A	0.395104	-0.107444	0.0079758	3.07221e-41	40.5125
17	82794911	rs11655811	T	G	0.394764	-0.107339	0.00797158	3.33166e-41	40.4773
17	82796696	rs635996	T	C	0.394138	-0.106476	0.00795659	1.01439e-40	39.9938
17	82797306	rs623209	T	G	0.393875	-0.106035	0.00796053	2.32395e-40	39.6338
17	82798751	rs11374536	C	CT	0.393192	-0.10624	0.00797157	2.1091e-40	39.6759
17	82799215	rs35937711	C	T	0.394083	-0.106612	0.00795668	8.08557e-41	40.0923
17	82799662	rs629246	T	C	0.394122	-0.106518	0.00795615	9.36929e-41	40.0283
17	82801960	rs660007	A	G	0.394089	-0.106453	0.00795614	1.04494e-40	39.9809
17	82802039	rs8081416	C	T	0.394038	-0.106478	0.00795519	9.79441e-41	40.009
17	82802057	rs8081423	C	T	0.393303	-0.107022	0.00796503	4.89781e-41	40.31
17	82802347	rs8074430	A	C	0.39417	-0.106726	0.00795849	6.9616e-41	40.1573
17	82802774	rs58764025	A	ATGCTT	0.394241	-0.106606	0.00795958	8.73199e-41	40.0589
17	82803018	rs116896100	C	T	0.0833851	-0.0988368	0.0141437	2.84748e-12	11.5455
17	82803387	rs3791172	C	T	0.39417	-0.106726	0.00795849	6.9616e-41	40.1573
17	82804378	rs607939	T	C	0.393102	-0.106352	0.0079652	1.51648e-40	39.8192
17	82804932	rs78762282	G	A	0.0908234	-0.096295	0.0135675	1.29971e-12	11.8862
17	82804963	rs610516	T	C	0.394325	-0.106631	0.00795795	8.06834e-41	40.0932
17	82805049	rs610944	A	G	0.394209	-0.106631	0.00795797	8.06756e-41	40.0933
17	82806107	rs582192	C	T	0.3938	-0.106715	0.00796655	8.50144e-41	40.0705
17	82806556	rs687999	C	T	0.3938	-0.106715	0.00796655	8.50144e-41	40.0705
17	82806567	rs687980	A	G	0.3938	-0.106715	0.00796655	8.50144e-41	40.0705
17	82806739	rs655652	T	C	0.393915	-0.106714	0.00796653	8.5061e-41	40.0703
17	82806810	rs3791161	C	T	0.0981281	0.0830011	0.0132484	3.78121e-10	9.42237
17	82807446	rs668990	C	A	0.3938	-0.106715	0.00796655	8.50144e-41	40.0705
17	82807912	rs2292972	T	C	0.393753	-0.10679	0.00796724	7.60829e-41	40.1187
17	82809302	rs590313	A	G	0.393644	-0.106014	0.00796181	2.47651e-40	39.6062
17	82809366	rs10445241	C	T	0.393469	-0.106078	0.00796291	2.27818e-40	39.6424
17	82809491	rs4986110	C	T	0.393508	-0.105983	0.00796238	2.63805e-40	39.5787
17	82810255	rs590255	A	G	0.393644	-0.106014	0.00796181	2.47651e-40	39.6062
17	82810603	rs606532	T	A	0.393644	-0.106014	0.00796181	2.47651e-40	39.6062
17	82811936	rs622789	G	T	0.393777	-0.105905	0.00795025	2.29281e-40	39.6396
17	82812194	rs11652941	C	T	0.393849	-0.105924	0.00795225	2.32536e-40	39.6335
17	82812750	rs12943788	C	T	0.39384	-0.105862	0.00795233	2.58218e-40	39.588
17	82818167	rs662669	C	T	0.444413	-0.0945604	0.00789134	5.24306e-33	32.2804
17	82818845	rs680763	T	G	0.444425	-0.0946595	0.00789158	4.52905e-33	32.344
17	82818940	rs681228	C	T	0.444357	-0.0947014	0.00789178	4.26489e-33	32.3701
17	82820040	rs4789718	G	A	0.377478	-0.0886061	0.00806426	4.99092e-28	27.3018
17	82820696	rs601760	A	G	0.444584	-0.0948645	0.00789298	3.39997e-33	32.4685
17	82822508	rs601997	G	A	0.443174	-0.0943379	0.00788688	6.77797e-33	32.1689
17	82822610	rs601555	A	G	0.443174	-0.0943379	0.00788688	6.77797e-33	32.1689
17	82822631	rs601533	G	A	0.443174	-0.0943379	0.00788688	6.77797e-33	32.1689
17	82824337	rs6502133	A	G	0.376203	-0.0890461	0.00806277	2.66853e-28	27.5737
17	82824432	rs9905750	C	T	0.556162	0.0942401	0.00789413	8.96985e-33	32.0472
17	82825133	rs11078015	T	C	0.556177	0.0943116	0.00789375	7.99349e-33	32.0973
17	82827297	rs9891304	T	A	0.556283	0.0930888	0.00786797	3.19039e-32	31.4962
17	82827999	rs8067667	A	G	0.472537	0.101509	0.00788298	7.72436e-38	37.1121
17	82828765	rs7207932	C	T	0.556285	0.0930882	0.00786811	3.20137e-32	31.4947
17	82829419	rs35156590	T	TA	0.376748	-0.0885194	0.00804958	4.50273e-28	27.3465
17	82830589	rs12938126	T	C	0.353607	-0.0962145	0.00816762	5.85956e-32	31.2321
17	82830616	rs12948179	A	G	0.350688	-0.0989089	0.00822604	3.20066e-33	32.4948
17	82832735	rs11077947	A	G	0.558607	0.0930719	0.00784428	2.13735e-32	31.6701
17	82832896	rs12603419	T	C	0.558609	0.0930713	0.00784441	2.14478e-32	31.6686
17	82833220	rs10163502	A	G	0.372127	-0.0878363	0.00806721	1.4857e-27	26.8281
17	82833593	rs9906115	G	A	0.474622	0.100979	0.00785855	1.09707e-37	36.9598
17	82834000	rs11653084	C	A	0.441163	-0.0932596	0.0078477	1.71027e-32	31.7669
17	82834001	rs11657931	A	G	0.441163	-0.0932596	0.0078477	1.71027e-32	31.7669
17	82834852	rs11654320	C	T	0.55863	0.0931631	0.00784475	1.87736e-32	31.7265
17	82834926	rs11654361	C	T	0.558579	0.0931853	0.00784468	1.81307e-32	31.7416
17	82835957	rs9903483	T	G	0.558609	0.0930713	0.00784441	2.14478e-32	31.6686
17	82835974	rs9897676	A	G	0.558607	0.0930719	0.00784428	2.13735e-32	31.6701
17	82836024	rs9903208	A	C	0.558607	0.0930719	0.00784428	2.13735e-32	31.6701
17	82837749	rs28706217	G	A	0.558567	0.0930228	0.00784359	2.27439e-32	31.6431
17	82837907	rs7225515	G	A	0.475498	0.100825	0.00784534	1.06787e-37	36.9715
17	82838360	rs4986113	C	G	0.441178	-0.0932579	0.00784831	1.73361e-32	31.761
17	82838795	rs8069699	C	T	0.558622	0.0932136	0.00784467	1.73621e-32	31.7604
17	82841298	rs11656410	C	T	0.37518	-0.0875002	0.00803186	1.38925e-27	26.8572
17	82841372	rs1317387	C	T	0.558524	0.0929394	0.00784335	2.5694e-32	31.5902
17	82842151	rs4075209	G	T	0.47563	0.10061	0.00784152	1.40128e-37	36.8535
17	82842942	rs12942471	G	A	0.558524	0.0929432	0.00784347	2.55996e-32	31.5918
17	82842982	rs2890159	G	A	0.374381	-0.0881081	0.00804309	7.16808e-28	27.1446
17	82843869	rs7219521	G	A	0.558522	0.0929451	0.00784333	2.54659e-32	31.594
17	82844028	rs11655723	A	G	0.441299	-0.0930852	0.00784716	2.20638e-32	31.6563
17	82844477	rs9897808	A	C	0.558522	0.0929451	0.00784333	2.54659e-32	31.594
17	82844659	rs4986114	T	C	0.290753	-0.108396	0.00862243	3.778e-36	35.4227
17	82844750	rs56726382	CCT	C	0.476402	0.100472	0.0078571	2.43509e-37	36.6135
17	82845772	rs11652203	G	A	0.562745	0.0922112	0.00789207	1.81165e-31	30.7419
17	82848727	rs56249965	C	G	0.255989	-0.0794946	0.00903663	1.48276e-18	17.8289
17	82849592	rs61638683	G	T	0.73259	0.0528768	0.00881757	2.03666e-09	8.69108
17	82849594	rs59300995	G	C	0.732582	0.0528178	0.00881772	2.1235e-09	8.67295
17	82851589	rs7216324	A	C	0.732582	0.0528178	0.00881772	2.1235e-09	8.67295
17	82851689	rs4986118	G	C	0.267385	-0.0529412	0.00881772	1.94837e-09	8.71033
17	82851732	rs7215939	C	G	0.733999	0.0523023	0.00884181	3.34887e-09	8.4751
17	82851853	rs7214952	G	T	0.732582	0.0528178	0.00881772	2.1235e-09	8.67295
17	82852057	rs11077948	C	T	0.732564	0.0529007	0.00881781	2.00504e-09	8.69788
17	82852786	rs9897951	T	C	0.474789	0.10272	0.00784922	5.06991e-39	38.295
17	82853783	rs12452304	G	A	0.256423	-0.0785173	0.00899037	2.59926e-18	17.5852
17	82854317	rs12937095	G	A	0.159743	-0.0777813	0.0106759	3.28221e-13	12.4838
17	82854560	rs57157811	A	G	0.116488	-0.0907856	0.0122248	1.14734e-13	12.9403
17	82855022	rs9913679	A	G	0.733038	0.0529055	0.00883119	2.11312e-09	8.67508
17	82855591	rs11655103	T	C	0.258866	-0.0758829	0.00903764	4.81662e-17	16.3173
17	82856293	rs12600507	G	A	0.733079	0.0528838	0.00883259	2.15786e-09	8.66598
17	82857421	rs9303013	T	C	0.734229	0.0528505	0.00884507	2.32569e-09	8.63345
17	82857901	rs7220732	A	C	0.734036	0.0523487	0.00885272	3.39101e-09	8.46967
17	82857920	chr17:82857920:GT:G	GT	G	0.265935	-0.0523297	0.0088537	3.44889e-09	8.46232
17	82860297	rs9890196	T	C	0.730254	0.051045	0.00879935	6.6602e-09	8.17651
17	82860584	rs8074086	A	C	0.471142	0.101029	0.00786154	1.07674e-37	36.9679
17	82861401	rs6502007	A	G	0.730071	0.0512048	0.00878852	5.72563e-09	8.24218
17	82862130	rs8082007	G	A	0.729993	0.0510977	0.0087878	6.14041e-09	8.2118
17	82862158	rs8065192	A	G	0.730071	0.0512048	0.00878852	5.72563e-09	8.24218
17	82862383	rs8065641	A	G	0.257181	-0.0776103	0.00899306	6.44204e-18	17.191
17	82865166	rs67735447	G	T	0.473951	0.102035	0.00787275	2.61964e-38	37.5818
17	82865327	rs2199111	C	T	0.677126	0.0800782	0.00842143	2.07173e-21	20.6837
17	82865882	rs9894705	G	T	0.472124	0.100653	0.0078417	1.31099e-37	36.8824
17	82866493	rs9303014	G	T	0.729844	0.050887	0.00879094	7.17149e-09	8.14439
17	82866778	rs4986120	T	G	0.730936	0.0514448	0.00881406	5.38174e-09	8.26908
17	82867331	rs7224427	G	A	0.726493	0.052521	0.00876773	2.11962e-09	8.67374
17	82867624	rs4986122	G	A	0.252748	-0.0782871	0.00905152	5.45676e-18	17.2631
17	82869089	rs56353584	T	G	0.730049	0.0511672	0.00878177	5.71875e-09	8.2427
17	82869216	rs56322462	C	T	0.730049	0.0511672	0.00878177	5.71875e-09	8.2427
17	82869369	rs66893622	A	T	0.72998	0.0511237	0.00878113	5.87579e-09	8.23093
17	82869516	rs72634343	T	C	0.471333	0.101156	0.00785067	6.95277e-38	37.1578
17	82870027	rs9892064	C	T	0.730067	0.0512351	0.0087816	5.4561e-09	8.26312
17	82870181	rs3744161	G	A	0.72998	0.0511237	0.00878113	5.87579e-09	8.23093
17	82870427	rs3744160	G	A	0.471333	0.101156	0.00785067	6.95277e-38	37.1578
17	82871931	rs9900369	G	A	0.471449	0.100968	0.00784896	9.12507e-38	37.0398
17	82872104	rs7406011	C	T	0.257124	-0.078159	0.0089883	3.62734e-18	17.4404
17	82872389	rs6502008	G	A	0.730049	0.0511672	0.00878177	5.71875e-09	8.2427
17	82872499	rs6502009	C	T	0.730049	0.0511672	0.00878177	5.71875e-09	8.2427
17	82872672	rs11310374	GA	G	0.471449	0.100968	0.00784896	9.12507e-38	37.0398
17	82873415	rs56775875	G	T	0.471377	0.10103	0.00785016	8.44595e-38	37.0734
17	82873448	rs11655504	T	C	0.72998	0.0511237	0.00878113	5.87579e-09	8.23093
17	82874591	rs898093	C	T	0.734153	0.0529181	0.0088343	2.12199e-09	8.67326
17	82876370	rs4986123	C	T	0.730238	0.0512003	0.00878825	5.7371e-09	8.24131
17	82876571	rs12945629	G	A	0.162174	-0.0743761	0.0106149	2.49302e-12	11.6033
17	82877235	rs11650335	A	G	0.256967	-0.0792025	0.00900275	1.47397e-18	17.8315
17	82877432	rs11654704	G	A	0.256977	-0.0790831	0.00900208	1.64848e-18	17.7829
17	82878129	rs8073413	G	A	0.471395	0.101186	0.00786129	8.28185e-38	37.0819
17	82878514	rs34526056	CGT	C	0.730238	0.0512003	0.00878825	5.7371e-09	8.24131
17	82878558	rs8075190	C	T	0.730238	0.0512003	0.00878825	5.7371e-09	8.24131
17	82878846	rs55810435	G	C	0.257237	-0.0793602	0.00900461	1.28201e-18	17.8921
17	82879231	rs9893885	C	T	0.471395	0.101186	0.00786129	8.28185e-38	37.0819
17	82879583	rs72859941	G	A	0.256355	-0.0799639	0.00899541	6.49086e-19	18.1877
17	82879613	rs7222963	G	C	0.118903	-0.0859892	0.0121115	1.2786e-12	11.8933
17	82880712	rs8067926	A	G	0.681236	0.0829374	0.00847916	1.46905e-22	21.833
17	82882556	rs9891193	A	G	0.472397	0.101441	0.00784719	4.04073e-38	37.3935
17	82882712	rs9747095	A	G	0.269745	-0.0511752	0.00878819	5.83449e-09	8.234
17	82883322	rs4986126	A	C	0.171463	-0.0900185	0.0104037	5.29324e-18	17.2763
17	82883323	rs4986127	A	T	0.171463	-0.0900185	0.0104037	5.29324e-18	17.2763
17	82887951	rs898103	C	G	0.461619	-0.090109	0.00787214	2.84525e-30	29.5459
17	82890718	rs11653739	A	G	0.244174	-0.0509185	0.00906769	1.97921e-08	7.70351
17	82890938	rs7221830	T	G	0.244018	-0.0506853	0.00906586	2.28058e-08	7.64195
17	82891072	rs59103510	G	T	0.75587	0.0505962	0.0090644	2.40082e-08	7.61964
17	82894909	rs9914246	G	A	0.502245	0.0989764	0.00785113	2.4231e-36	35.6156
17	82895279	rs8075894	T	G	0.242699	-0.0532497	0.00910502	5.01676e-09	8.29958
17	82895301	rs6502011	T	C	0.241858	-0.0526029	0.00908309	7.05579e-09	8.15145
17	82895802	rs4986130	T	C	0.24163	-0.0523399	0.00908363	8.39565e-09	8.07595
17	82895920	rs4986131	A	G	0.241612	-0.052338	0.00908387	8.41378e-09	8.07501
17	82896080	rs11656358	G	A	0.253772	-0.0810743	0.00906836	4.10625e-19	18.3866
17	82896533	rs12951357	G	A	0.241603	-0.0524093	0.00908372	8.02671e-09	8.09546
17	82897386	rs56306908	C	T	0.253525	-0.0806107	0.00906631	6.38858e-19	18.1946
17	82897473	rs1809252	G	A	0.758638	0.0527998	0.00909225	6.42145e-09	8.19237
17	82897656	rs939262	C	G	0.758607	0.0525164	0.0090913	7.70183e-09	8.11341
17	82900793	rs9891862	G	A	0.732945	0.0528586	0.00880488	1.95596e-09	8.70864
17	82901278	rs4986134	G	A	0.732825	0.0531195	0.00880883	1.65666e-09	8.78077
17	82905981	rs2292971	T	C	0.267605	-0.0529147	0.0088158	1.96898e-09	8.70576
17	82907530	rs2085615	G	C	0.26417	-0.0533313	0.00886253	1.79118e-09	8.74686
17	82908853	rs8074371	G	C	0.267009	-0.0533874	0.008804	1.34407e-09	8.87158
17	82910817	rs8067380	C	T	0.732694	0.052847	0.0088246	2.14143e-09	8.6693
17	82913297	rs77665353	C	T	0.0868847	-0.0947875	0.013925	1.0162e-11	10.993
17	82913585	rs12947897	A	G	0.241554	-0.0522839	0.00908956	8.90296e-09	8.05047
17	82914518	rs8064629	T	C	0.240038	-0.0540078	0.00912432	3.27331e-09	8.48501
17	82914575	rs8078790	C	G	0.240099	-0.0539422	0.00912245	3.39409e-09	8.46928
17	82915798	rs8064687	G	C	0.240187	-0.0538076	0.00911927	3.66572e-09	8.43584
17	82916226	rs8070801	A	C	0.240196	-0.0538794	0.00911944	3.49723e-09	8.45628
17	82916667	rs8069773	G	T	0.2387	-0.053552	0.00916282	5.13578e-09	8.28939
17	82917651	rs9902635	A	G	0.763047	0.0561117	0.00922447	1.19512e-09	8.92259
17	82926371	rs1078334	T	C	0.519521	0.0824414	0.00786567	1.17245e-25	24.9309
17	82928872	rs3785513	G	A	0.465648	0.0995627	0.00784695	8.62772e-37	36.0641
17	82929575	rs2034962	A	G	0.661917	0.0751477	0.00830127	1.48168e-19	18.8292
17	82929843	rs2380172	C	A	0.46479	0.0983547	0.00783522	4.75391e-36	35.3229
17	82931029	rs3785514	T	C	0.729214	0.0750723	0.00888146	2.97894e-17	16.5259
17	82932386	rs2125479	C	T	0.672363	0.0783095	0.0083605	8.01526e-21	20.0961
17	82932762	rs898095	T	C	0.672361	0.0782931	0.00835972	8.09749e-21	20.0916
17	82933259	rs6502017	C	T	0.672361	0.0782931	0.00835972	8.09749e-21	20.0916
17	82933517	rs6502018	A	G	0.737152	0.0770587	0.00890581	5.28747e-18	17.2768
17	82933584	rs7406464	C	T	0.671803	0.0781004	0.00834806	8.8988e-21	20.0507
17	82933790	rs10445242	G	T	0.671803	0.0781004	0.00834806	8.8988e-21	20.0507
17	82933799	rs10445243	T	G	0.671803	0.0781004	0.00834806	8.8988e-21	20.0507
17	82933802	rs10445244	A	G	0.671803	0.0781004	0.00834806	8.8988e-21	20.0507
17	82933863	rs10445245	T	G	0.485489	0.0928973	0.00788127	5.39346e-32	31.2681
17	82934382	rs34844737	C	CT	0.671803	0.0781004	0.00834806	8.8988e-21	20.0507
17	82935152	rs9893200	A	C	0.671798	0.0781418	0.00834842	8.52392e-21	20.0694
17	82935153	rs9892342	C	T	0.671798	0.0781418	0.00834842	8.52392e-21	20.0694
17	82936116	rs7218129	C	G	0.528367	0.0885037	0.00781314	1.10608e-29	28.9562
17	82936194	rs138873558	C	G	0.0515944	-0.107291	0.0177304	1.45505e-09	8.83712
17	82937002	rs3785517	G	A	0.530108	0.0902388	0.00784363	1.4559e-30	29.8369
17	82937832	rs3785519	C	T	0.0943939	0.0883537	0.0134559	5.24988e-11	10.2799
17	82938736	rs60233158	A	G	0.742096	0.0785194	0.00900122	2.84783e-18	17.5455
17	82942769	rs2292965	G	A	0.467991	0.0974927	0.0079094	8.02701e-35	34.0954
17	82943144	rs1044661	G	A	0.467928	0.0979658	0.0079105	3.91258e-35	34.4075
17	82944865	rs9896263	A	G	0.740266	0.0758956	0.0089696	2.76432e-17	16.5584
17	82946434	rs898097	C	T	0.724883	0.0719929	0.00877879	2.48549e-16	15.6046
17	82949407	rs7222773	A	G	0.657326	0.0727827	0.00832186	2.32937e-18	17.6328
17	82949852	rs6502021	T	C	0.659636	0.0747228	0.00829941	2.31921e-19	18.6347
17	82950234	rs8069697	T	C	0.659636	0.0747228	0.00829941	2.31921e-19	18.6347
17	82950298	rs9906163	T	C	0.659636	0.0747228	0.00829941	2.31921e-19	18.6347
17	82950776	rs6502022	C	T	0.688441	0.0739002	0.00851967	4.38504e-18	17.358
17	82951281	rs2380173	T	G	0.665351	0.0748695	0.00839035	4.79004e-19	18.3197
Chr., chromosome; Pos., position (GRCh38); Ref., reference allele; Eff., effect allele; Eff. Maf, minor allele frequency in the study cohort; SE, standard error

## Sheet: Table S3
Supplementary Table 3. Significant loci for fasting glucose in the Taiwan Biobank (TWB) cohort (p<5×10-8)
Chr.	Pos.	SNP	Ref.	Eff.	Eff. Maf	Beta	SE	P	-Log10(P)
1	32072267	rs147897053	GCTT	G	0.268595	0.0234456	0.00419447	2.27937e-08	7.64219
1	32088667	rs16834860	C	T	0.262695	0.0235288	0.00423163	2.69918e-08	7.56877
1	32097030	rs57631383	T	C	0.267425	0.0228572	0.00419048	4.91731e-08	7.30827
1	32098650	rs11807628	A	G	0.265781	0.023352	0.00420195	2.74288e-08	7.56179
1	32156576	rs55887723	G	A	0.261434	0.0230736	0.00422522	4.74463e-08	7.3238
1	32156582	rs56067750	C	T	0.261434	0.0230736	0.00422522	4.74463e-08	7.3238
1	32195458	rs16834922	T	C	0.26173	0.0231472	0.00422411	4.26566e-08	7.37001
1	32708643	rs786459	G	A	0.794495	-0.0281032	0.00461651	1.14943e-09	8.93952
1	32712148	rs785797	T	C	0.787208	-0.0281154	0.00452323	5.1207e-10	9.29067
1	32712569	rs785798	T	G	0.786704	-0.0281418	0.00452048	4.8162e-10	9.3173
1	32713303	rs403352	A	G	0.787201	-0.0281388	0.00452314	4.95092e-10	9.30531
1	32713555	rs419145	A	G	0.787095	-0.0279043	0.00452161	6.7895e-10	9.16816
1	32713875	rs810835	G	A	0.736155	-0.0257583	0.00423717	1.2114e-09	8.91671
1	32713935	rs785799	G	A	0.787189	-0.0280256	0.0045228	5.78837e-10	9.23744
1	32714021	rs785800	G	A	0.787064	-0.0280766	0.00452362	5.42618e-10	9.26551
1	32714852	rs451855	A	T	0.788172	-0.0281946	0.00453965	5.28747e-10	9.27675
1	32715163	rs785803	G	A	0.787753	-0.0281862	0.00453456	5.11832e-10	9.29087
1	32716437	rs702838	A	G	0.783224	-0.027898	0.00451736	6.60302e-10	9.18026
1	32716810	rs412730	A	G	0.761391	-0.0247414	0.00436983	1.50013e-08	7.82387
1	42964413	rs841839	C	A	0.510321	-0.0233238	0.0037267	3.89607e-10	9.40937
1	42966918	rs2367159	T	C	0.489752	0.0232221	0.0037273	4.669e-10	9.33078
1	42969976	rs2005136	G	A	0.511314	-0.0235574	0.00373488	2.84568e-10	9.54581
1	42969979	rs2367160	G	A	0.511314	-0.0235574	0.00373488	2.84568e-10	9.54581
1	42971859	rs841575	C	T	0.510761	-0.0233583	0.0037387	4.17693e-10	9.37914
1	50432169	rs1278518	T	C	0.0977718	-0.0340846	0.00623617	4.62008e-08	7.33535
1	50434349	rs1278516	G	A	0.0976642	-0.0341044	0.00623923	4.60738e-08	7.33655
1	50436480	rs146738936	CCAAGCA	C	0.0976688	-0.0340987	0.00623934	4.63366e-08	7.33408
1	50438569	rs17106175	G	A	0.0976642	-0.0341044	0.00623923	4.60738e-08	7.33655
1	50440694	rs12076604	T	C	0.0976759	-0.0340787	0.00623906	4.71163e-08	7.32683
1	50443069	rs12072155	T	A	0.0976037	-0.0343215	0.00624064	3.81122e-08	7.41894
1	50444313	rs17106184	G	A	0.0975553	-0.0341992	0.00624192	4.2855e-08	7.368
1	50463103	rs72898921	C	T	0.097447	-0.0346055	0.00624628	3.02666e-08	7.51904
1	50466011	rs72898923	C	T	0.0974472	-0.0345553	0.00624529	3.15301e-08	7.50127
1	50479854	rs3789576	G	T	0.0974576	-0.0346145	0.00624453	2.97552e-08	7.52644
1	50488456	rs3789577	G	A	0.0971271	-0.0351085	0.00625587	2.00273e-08	7.69838
1	50501304	rs72898961	G	A	0.0973456	-0.034683	0.00624892	2.85777e-08	7.54397
1	50505736	rs72898971	A	G	0.0971839	-0.0344501	0.00625576	3.65753e-08	7.43681
1	50506129	rs58446086	A	G	0.0971774	-0.0345453	0.00625604	3.35919e-08	7.47377
1	50553778	rs3789581	T	C	0.0956693	-0.0346705	0.00629649	3.67004e-08	7.43533
1	50556195	rs147696085	G	A	0.0945649	-0.0352231	0.00633559	2.70923e-08	7.56715
1	50558188	rs115072809	C	T	0.0956659	-0.0346697	0.00629656	3.67427e-08	7.43483
1	50561719	rs3789582	G	A	0.0956759	-0.0347366	0.00629667	3.46072e-08	7.46083
1	50571988	rs143778922	G	GT	0.0956848	-0.0346736	0.00629673	3.6645e-08	7.43599
1	50587913	rs72900903	A	G	0.0956666	-0.0346646	0.00629657	3.69144e-08	7.4328
1	50602985	rs57400675	C	T	0.095723	-0.0345503	0.00629456	4.05068e-08	7.39247
1	50606625	rs112516611	G	A	0.0957168	-0.0345481	0.00629473	4.0625e-08	7.39121
1	50606715	rs111901479	G	A	0.0956698	-0.0344069	0.00629642	4.64934e-08	7.33261
1	50629523	rs72900922	G	A	0.0957573	-0.0344892	0.00629437	4.27532e-08	7.36903
1	50635944	rs72900926	C	G	0.0957102	-0.0343255	0.00629562	4.981e-08	7.30268
1	50642287	rs72900932	T	C	0.0957608	-0.0345246	0.00629429	4.13997e-08	7.383
1	50650446	rs112045565	C	G	0.0957315	-0.0346308	0.0062975	3.8228e-08	7.41762
1	50652855	rs72900938	T	C	0.095721	-0.0345174	0.00629778	4.23914e-08	7.37272
1	50655854	rs76852824	T	C	0.095721	-0.0345174	0.00629778	4.23914e-08	7.37272
1	50658907	rs72900940	C	T	0.0957176	-0.0344611	0.00629784	4.45992e-08	7.35067
1	50661242	rs72900944	C	T	0.095589	-0.034518	0.00630187	4.3228e-08	7.36423
1	50677993	rs72900956	G	T	0.096131	-0.0342946	0.00628471	4.85504e-08	7.31381
1	50680136	rs72900957	A	G	0.0961951	-0.034397	0.00628249	4.38079e-08	7.35845
1	50696456	rs58029717	A	G	0.0962303	-0.0347795	0.00628177	3.08976e-08	7.51007
1	50724642	rs72900979	T	C	0.0993977	-0.0349338	0.00618926	1.66199e-08	7.77937
1	50724787	rs72900982	C	T	0.0993977	-0.0349338	0.00618926	1.66199e-08	7.77937
1	50727084	rs72900983	T	C	0.0993977	-0.0349338	0.00618926	1.66199e-08	7.77937
1	50731643	rs111580012	C	A	0.0962354	-0.0347475	0.00628159	3.17797e-08	7.49785
1	50734464	rs12091670	A	G	0.0994004	-0.0349239	0.00618916	1.67661e-08	7.77557
1	50735752	rs57793888	A	G	0.0993977	-0.0349338	0.00618926	1.66199e-08	7.77937
1	50740088	rs72900998	T	C	0.0993977	-0.0349338	0.00618926	1.66199e-08	7.77937
1	50742204	rs113818968	C	CT	0.0993977	-0.0349338	0.00618926	1.66199e-08	7.77937
1	50742902	rs76589723	G	A	0.0962354	-0.0347475	0.00628159	3.17797e-08	7.49785
1	50743476	rs79090772	T	C	0.0962354	-0.0347475	0.00628159	3.17797e-08	7.49785
1	50743501	rs147982975	CATTTTTAGT	C	0.0962354	-0.0347475	0.00628159	3.17797e-08	7.49785
1	50747124	rs72902706	A	C	0.0993977	-0.0349338	0.00618926	1.66199e-08	7.77937
1	50752167	rs2137676	C	G	0.0994727	-0.0348902	0.00618638	1.70526e-08	7.76821
1	50753516	rs12073283	C	G	0.0963137	-0.0347036	0.00627844	3.25537e-08	7.4874
1	50754619	rs12064411	A	G	0.100302	-0.0345607	0.00616857	2.1141e-08	7.67487
1	50755008	rs111352324	T	C	0.0994823	-0.0348571	0.00618627	1.75787e-08	7.75501
1	50755431	rs113611257	G	A	0.0994782	-0.0349006	0.00618647	1.68941e-08	7.77226
1	50755734	rs112282787	T	C	0.0994568	-0.0350304	0.00618723	1.50136e-08	7.82352
1	50757591	rs12063943	T	C	0.0994575	-0.0350218	0.00618723	1.51353e-08	7.82001
1	50757828	rs72902726	T	C	0.0994575	-0.0350218	0.00618723	1.51353e-08	7.82001
1	50759200	rs141935515	G	T	0.0957699	-0.035323	0.00629626	2.02515e-08	7.69354
1	50760593	rs148698031	T	C	0.0993845	-0.0351054	0.00619003	1.42001e-08	7.84771
1	50763127	rs112717424	A	G	0.0994596	-0.034989	0.00618713	1.56016e-08	7.80683
1	50766263	rs72902729	A	G	0.0994623	-0.0349811	0.00618703	1.57102e-08	7.80382
1	50766956	rs77701130	G	C	0.0994623	-0.0349811	0.00618703	1.57102e-08	7.80382
1	50770144	rs113119450	T	C	0.0994623	-0.0349811	0.00618703	1.57102e-08	7.80382
1	50771630	rs112095647	C	G	0.0994685	-0.0349674	0.00618663	1.58798e-08	7.79915
1	50774304	rs72902736	A	G	0.0994678	-0.0349828	0.00618669	1.56574e-08	7.80528
1	50775179	rs80326064	C	T	0.0994678	-0.0349828	0.00618669	1.56574e-08	7.80528
1	50776469	rs12084054	C	T	0.0994678	-0.0349828	0.00618669	1.56574e-08	7.80528
1	50777970	rs72902744	A	G	0.0994823	-0.0350509	0.0061859	1.46231e-08	7.83496
1	50783643	rs112299817	G	A	0.0994796	-0.0350696	0.00618599	1.43735e-08	7.84244
1	50783856	rs111701872	C	T	0.0994796	-0.0350696	0.00618599	1.43735e-08	7.84244
1	50785236	rs72902755	G	T	0.0994796	-0.0350696	0.00618599	1.43735e-08	7.84244
1	50789648	rs72902763	T	C	0.0994817	-0.0350384	0.00618591	1.4796e-08	7.82986
1	50790005	rs80297338	C	A	0.0994789	-0.035074	0.00618597	1.43127e-08	7.84428
1	50790419	rs58432198	C	T	0.0994796	-0.0350692	0.00618599	1.43798e-08	7.84225
1	50791026	rs72902765	T	G	0.0994796	-0.0350692	0.00618599	1.43798e-08	7.84225
1	50794996	rs1015085	C	A	0.0994816	-0.0350738	0.00618605	1.43216e-08	7.84401
1	50795327	rs72902767	A	G	0.0994816	-0.0350738	0.00618605	1.43216e-08	7.84401
1	50796293	rs72902768	C	T	0.0994844	-0.0350532	0.00618597	1.45966e-08	7.83575
1	50796981	rs60788683	A	C	0.0994844	-0.0350532	0.00618597	1.45966e-08	7.83575
1	50796992	rs59430062	C	T	0.0994844	-0.0350532	0.00618597	1.45966e-08	7.83575
1	50799696	rs72902772	C	T	0.0994844	-0.0350532	0.00618597	1.45966e-08	7.83575
1	50800851	rs3789588	G	A	0.0994844	-0.0350532	0.00618597	1.45966e-08	7.83575
1	50803346	rs12085022	T	C	0.0994837	-0.0350343	0.00618605	1.48644e-08	7.82785
1	50804282	rs72902776	G	A	0.0970223	-0.0361172	0.00625783	7.87184e-09	8.10392
1	50806606	rs72902777	T	C	0.0994816	-0.0350272	0.00618615	1.4973e-08	7.82469
1	50810818	rs11205771	A	G	0.0994828	-0.035155	0.00618721	1.33479e-08	7.87459
1	50811043	rs72902778	A	G	0.0994828	-0.035155	0.00618721	1.33479e-08	7.87459
1	50818774	rs111701702	T	C	0.0994617	-0.0350612	0.0061874	1.45976e-08	7.83572
1	50818885	rs12058197	T	C	0.0994617	-0.0350612	0.0061874	1.45976e-08	7.83572
1	50819233	rs11205773	T	C	0.099482	-0.0350326	0.00618858	1.50907e-08	7.82129
1	50820483	rs12096626	G	A	0.0994617	-0.0350612	0.0061874	1.45976e-08	7.83572
1	50825158	rs72902785	G	A	0.0994617	-0.0350612	0.0061874	1.45976e-08	7.83572
1	50827934	rs72902789	G	C	0.0994617	-0.0350612	0.0061874	1.45976e-08	7.83572
1	50828460	rs112931784	G	A	0.0994617	-0.0350612	0.0061874	1.45976e-08	7.83572
1	50833925	rs2095864	C	T	0.0994637	-0.0350767	0.0061873	1.43778e-08	7.84231
1	50834015	rs2095865	C	T	0.0994637	-0.0350767	0.0061873	1.43778e-08	7.84231
1	50835985	rs60483827	G	A	0.099472	-0.0350922	0.00618702	1.41485e-08	7.84929
1	50837933	rs111655515	C	T	0.0980872	-0.0362213	0.0062353	6.295e-09	8.201
1	50838042	rs60832780	T	C	0.099472	-0.0350922	0.00618702	1.41485e-08	7.84929
1	50840330	rs72904709	A	G	0.099472	-0.0350922	0.00618702	1.41485e-08	7.84929
1	50840601	rs57839936	T	C	0.0986975	-0.0354936	0.00621144	1.1042e-08	7.95695
1	50844390	rs12067513	G	A	0.0994665	-0.0350852	0.00618719	1.42555e-08	7.84602
1	50844655	rs57412341	A	G	0.0994665	-0.0350852	0.00618719	1.42555e-08	7.84602
1	50847320	rs72904713	A	G	0.0994665	-0.0350852	0.00618719	1.42555e-08	7.84602
1	50848859	rs59390962	C	T	0.0994678	-0.0350636	0.00618707	1.4539e-08	7.83747
1	50848977	rs12083647	A	G	0.0994678	-0.0350636	0.00618707	1.4539e-08	7.83747
1	50849784	rs72904718	T	C	0.0996378	-0.0344639	0.00618643	2.539e-08	7.59534
1	50858092	rs3838295	A	AT	0.0994678	-0.0350636	0.00618707	1.4539e-08	7.83747
1	50858874	rs72904719	G	T	0.0994678	-0.0350636	0.00618707	1.4539e-08	7.83747
1	50863101	rs113910111	T	C	0.0994678	-0.0350636	0.00618707	1.4539e-08	7.83747
1	50863315	rs111779227	A	C	0.0994678	-0.0350636	0.00618707	1.4539e-08	7.83747
1	50867507	rs2175794	A	T	0.0994678	-0.0350636	0.00618707	1.4539e-08	7.83747
1	50868816	rs72904725	C	T	0.0987406	-0.0349373	0.0062105	1.85292e-08	7.73214
1	50876363	rs72904730	G	C	0.0994809	-0.0350894	0.00618652	1.41478e-08	7.84931
1	50877137	rs72904732	A	G	0.0994809	-0.0350894	0.00618652	1.41478e-08	7.84931
1	50879283	rs148881741	TGAATC	T	0.0993573	-0.034779	0.00619248	1.95406e-08	7.70906
1	50880991	rs12058681	A	T	0.0994967	-0.0351546	0.00618573	1.32471e-08	7.87788
1	50886174	rs72904737	G	A	0.0994967	-0.0351546	0.00618573	1.32471e-08	7.87788
1	50887396	rs138422027	C	A	0.0994967	-0.0351546	0.00618573	1.32471e-08	7.87788
1	50888048	rs144432213	C	G	0.0994967	-0.0351546	0.00618573	1.32471e-08	7.87788
1	50890151	rs138368422	A	G	0.0994967	-0.0351546	0.00618573	1.32471e-08	7.87788
1	50890460	rs138714168	T	C	0.0994967	-0.0351546	0.00618573	1.32471e-08	7.87788
1	50891671	rs60329786	C	T	0.0994967	-0.0351546	0.00618573	1.32471e-08	7.87788
1	50897424	rs11205788	G	A	0.0996064	-0.0350766	0.00618454	1.4169e-08	7.84866
1	50897601	rs72904745	C	G	0.0996064	-0.0350766	0.00618454	1.4169e-08	7.84866
1	50900904	rs57957311	T	A	0.0995575	-0.03517	0.00618657	1.31144e-08	7.88225
1	50904319	rs1573012	T	C	0.0995389	-0.0350262	0.00618734	1.50821e-08	7.82154
1	50905254	rs10399644	C	T	0.0995417	-0.0350775	0.00618738	1.43741e-08	7.84242
1	50905879	rs149007343	T	A	0.0995417	-0.0350775	0.00618738	1.43741e-08	7.84242
1	50906422	rs12073279	A	G	0.0995656	-0.0351322	0.00618803	1.36986e-08	7.86332
1	50906579	rs59542416	T	C	0.0995711	-0.0352035	0.00618793	1.27985e-08	7.89284
1	50908467	rs140087721	T	C	0.0995479	-0.0351366	0.00618729	1.3587e-08	7.86688
1	50908570	rs58813795	C	T	0.0995479	-0.0351366	0.00618729	1.3587e-08	7.86688
1	50908936	rs60244988	T	G	0.0995479	-0.0351366	0.00618729	1.3587e-08	7.86688
1	50909092	rs140468540	T	C	0.0995479	-0.0351366	0.00618729	1.3587e-08	7.86688
1	50914273	rs57183177	A	G	0.0994221	-0.0356635	0.00619104	8.40318e-09	8.07556
1	50915922	rs12089041	C	T	0.0992152	-0.0340034	0.00621772	4.53881e-08	7.34306
1	50921743	rs12074982	T	C	0.100043	-0.035517	0.00617276	8.74214e-09	8.05838
1	50927740	rs72904771	A	G	0.0994533	-0.0352458	0.00618828	1.2319e-08	7.90942
1	50927973	rs12078434	G	C	0.0994533	-0.0352458	0.00618828	1.2319e-08	7.90942
1	50933543	rs59524047	G	A	0.100288	-0.0357774	0.00617233	6.78862e-09	8.16822
1	50935747	rs112780433	C	T	0.0999814	-0.0360586	0.00617532	5.25807e-09	8.27917
1	50938225	rs60048959	C	T	0.0999842	-0.0360154	0.00617512	5.47729e-09	8.26143
1	50938369	rs60290409	C	A	0.0999842	-0.0360154	0.00617512	5.47729e-09	8.26143
1	50939995	rs59600829	C	T	0.0999856	-0.0360096	0.00617517	5.50934e-09	8.2589
1	50944985	rs58762442	CTAA	C	0.101891	-0.033522	0.00612844	4.51027e-08	7.3458
1	50949980	rs72904790	T	C	0.101954	-0.0334977	0.00612826	4.60768e-08	7.33652
1	50951151	rs12075888	C	T	0.0999009	-0.0360347	0.00617874	5.48698e-09	8.26067
1	50953664	rs141780344	A	G	0.0999023	-0.0360281	0.00617878	5.52346e-09	8.25779
1	50954169	rs113836734	A	G	0.101958	-0.0334877	0.00612821	4.64927e-08	7.33262
1	50958107	rs77603669	G	T	0.0996454	-0.0361392	0.00618659	5.1833e-09	8.28539
1	50969343	rs111775483	CG	C	0.101867	-0.0336633	0.00613288	4.04911e-08	7.39264
1	50972693	rs3176466	C	T	0.101867	-0.0336544	0.00613288	4.08237e-08	7.38909
1	50973209	rs3176468	T	C	0.099653	-0.036664	0.00618761	3.12256e-09	8.50549
1	50974421	rs12855	C	T	0.101868	-0.0336426	0.00613285	4.12679e-08	7.38439
1	50977717	rs116475050	G	C	0.0991586	-0.0367551	0.00620386	3.13831e-09	8.5033
1	50984472	rs72906804	A	G	0.100271	-0.0343154	0.00616887	2.66151e-08	7.57487
1	50984773	rs72906805	G	A	0.100269	-0.0343264	0.0061689	2.63476e-08	7.57926
1	50985700	rs57331401	G	A	0.100269	-0.0343264	0.0061689	2.63476e-08	7.57926
1	50986396	rs6694036	T	A	0.100269	-0.0343264	0.0061689	2.63476e-08	7.57926
1	50997752	rs10888713	A	T	0.100428	-0.0341203	0.00616236	3.08431e-08	7.51084
1	51004731	rs72906818	T	G	0.0989709	-0.0346761	0.00621402	2.40546e-08	7.6188
1	51006569	rs148262742	T	C	0.0989418	-0.0345871	0.00621521	2.6273e-08	7.58049
1	51016739	rs72906827	C	G	0.0985051	-0.0350077	0.0062264	1.88594e-08	7.72447
1	51025797	rs72906845	G	T	0.0985	-0.0351117	0.00622738	1.72082e-08	7.76427
1	51028331	rs113588455	G	A	0.0984889	-0.0352112	0.00622798	1.57309e-08	7.80325
1	51032395	rs67377357	G	C	0.0988191	-0.0348175	0.00621437	2.1137e-08	7.67496
1	51034150	rs72906860	G	A	0.0988171	-0.0347976	0.00621429	2.15217e-08	7.66712
1	213972363	rs340883	C	T	0.384867	0.0243984	0.00384356	2.18992e-10	9.65957
1	213984789	rs340876	C	T	0.506924	0.0245116	0.00371658	4.26146e-11	10.3704
1	213985643	rs340875	G	C	0.50653	0.024348	0.00371457	5.59267e-11	10.2524
1	213985913	rs340874	T	C	0.385057	0.023975	0.00380453	2.95254e-10	9.5298
2	27166665	rs35751294	GA	G	0.13511	0.0322304	0.0054584	3.54012e-09	8.45098
2	27166766	rs1439767	A	G	0.135245	0.0322918	0.00546017	3.34534e-09	8.47556
2	27166792	rs1439768	C	A	0.13511	0.0322304	0.0054584	3.54012e-09	8.45098
2	27173179	rs78250434	C	A	0.130036	0.0315275	0.00551226	1.07033e-08	7.97048
2	27175328	rs2580754	T	A	0.862704	-0.0312597	0.00538084	6.28079e-09	8.20199
2	27176426	rs1659676	C	T	0.862464	-0.031243	0.00537565	6.1877e-09	8.20847
2	27177982	rs1978881	C	A	0.137476	0.0312359	0.00537691	6.28754e-09	8.20152
2	27178392	rs72810794	C	T	0.13751	0.0312723	0.00537578	5.99449e-09	8.22225
2	27178896	rs12475843	T	C	0.1314	0.0305398	0.0054845	2.5757e-08	7.5891
2	27181917	rs2384576	G	A	0.13817	0.0303899	0.00536699	1.49571e-08	7.82515
2	27182629	rs6709602	C	T	0.139216	0.0304085	0.00535839	1.39001e-08	7.85698
2	27184076	rs1659695	T	A	0.861762	-0.0304713	0.00536532	1.35495e-08	7.86808
2	27185334	rs34759750	CT	C	0.861762	-0.0304713	0.00536532	1.35495e-08	7.86808
2	27186272	rs2439074	T	A	0.861763	-0.0304808	0.0053653	1.34089e-08	7.87261
2	27189737	rs62128747	T	C	0.138081	0.0307046	0.00536741	1.06384e-08	7.97312
2	27189876	rs11693001	C	T	0.138081	0.0307046	0.00536741	1.06384e-08	7.97312
2	27191335	rs12465084	G	C	0.138098	0.0307214	0.00536684	1.04066e-08	7.98269
2	27192009	rs1659701	T	C	0.861842	-0.0307318	0.00536554	1.02044e-08	7.99121
2	27194183	rs60555785	G	A	0.861752	-0.0304606	0.00536284	1.35e-08	7.86967
2	27194399	rs10589099	GATC	G	0.861752	-0.0304606	0.00536284	1.35e-08	7.86967
2	27196414	rs1275501	T	G	0.861752	-0.0304606	0.00536284	1.35e-08	7.86967
2	27197822	rs1659685	C	T	0.861752	-0.0304606	0.00536284	1.35e-08	7.86967
2	27203494	rs2580761	G	A	0.138188	0.0304501	0.00536415	1.37664e-08	7.86118
2	27204010	rs1275522	C	T	0.861752	-0.0304606	0.00536284	1.35e-08	7.86967
2	27207913	rs1275528	A	G	0.861908	-0.0304456	0.00536652	1.40379e-08	7.8527
2	27209632	rs2580759	T	G	0.138029	0.0305229	0.00536789	1.30137e-08	7.8856
2	27209679	rs1275530	A	G	0.861898	-0.0303522	0.00536613	1.55001e-08	7.80967
2	27212506	rs11608	G	A	0.861883	-0.030443	0.00536617	1.40477e-08	7.8524
2	27214628	rs1275535	C	T	0.861898	-0.0303522	0.00536613	1.55001e-08	7.80967
2	27214952	rs36109859	AT	A	0.861898	-0.0303522	0.00536613	1.55001e-08	7.80967
2	27215842	rs11126918	G	A	0.13821	0.0303311	0.00537054	1.62926e-08	7.78801
2	27215949	rs2840026	G	A	0.138029	0.0305229	0.00536789	1.30137e-08	7.8856
2	27217145	chr2:27217145_CT_C	CT	C	0.861371	-0.0306729	0.00536197	1.06451e-08	7.97285
2	27218434	rs1275537	C	G	0.862378	-0.0305181	0.00537708	1.38476e-08	7.85863
2	27218529	rs1275538	A	G	0.861898	-0.0303522	0.00536613	1.55001e-08	7.80967
2	27218777	rs724311	A	G	0.138003	0.0305103	0.00536974	1.3346e-08	7.87465
2	27219036	rs2078616	A	G	0.137954	0.0305493	0.00536991	1.2804e-08	7.89265
2	27220328	rs4665958	A	G	0.138028	0.0303784	0.00536815	1.52529e-08	7.81665
2	27220388	rs4665959	C	T	0.137954	0.0305493	0.00536991	1.2804e-08	7.89265
2	27220751	rs6756856	A	G	0.137954	0.0305493	0.00536991	1.2804e-08	7.89265
2	27220850	rs2043921	C	T	0.137879	0.0302972	0.0053715	1.70019e-08	7.7695
2	27222447	rs3214689	G	GT	0.137371	0.0305675	0.00538176	1.3509e-08	7.86938
2	27223362	rs9309604	T	C	0.136992	0.0300677	0.00539033	2.4361e-08	7.6133
2	27226425	rs7593448	C	G	0.137599	0.0300709	0.00537855	2.26298e-08	7.64532
2	27227856	rs3769143	G	A	0.137251	0.0302142	0.00538419	2.00762e-08	7.69732
2	27228132	rs6749393	C	T	0.137371	0.0305675	0.00538176	1.3509e-08	7.86938
2	27228231	rs17005956	C	T	0.137376	0.0305836	0.00538174	1.32726e-08	7.87704
2	27228561	rs56364136	T	C	0.137433	0.0305713	0.00538037	1.33383e-08	7.8749
2	27230811	rs11685326	A	G	0.137364	0.0306592	0.00538202	1.22454e-08	7.91203
2	27235922	rs62130680	T	C	0.130173	0.0302656	0.0055161	4.1002e-08	7.38719
2	27238100	rs1141313	A	G	0.136666	0.0305774	0.00540132	1.50696e-08	7.8219
2	27239208	rs3739092	C	T	0.136608	0.0305585	0.00540281	1.55196e-08	7.80912
2	27239537	rs2014252	T	A	0.136669	0.0305632	0.00540137	1.53055e-08	7.81515
2	27246566	rs10622772	A	ACT	0.139329	0.0300891	0.00536773	2.07971e-08	7.682
2	27248157	rs1561535	C	T	0.137722	0.0298402	0.00539455	3.17952e-08	7.49764
2	27249128	rs11674947	A	G	0.137496	0.0299806	0.00539896	2.81229e-08	7.55094
2	27249159	rs11126929	A	G	0.137497	0.029972	0.00539896	2.83817e-08	7.54696
2	27249750	rs9653564	G	A	0.137086	0.030202	0.00540338	2.28193e-08	7.6417
2	27250781	rs11682913	G	A	0.138464	0.0310326	0.00538279	8.17434e-09	8.08755
2	27251297	rs57881048	T	C	0.138788	0.0305271	0.00537618	1.36361e-08	7.86531
2	27251438	rs11126931	C	T	0.138789	0.0305263	0.0053762	1.3651e-08	7.86484
2	27252001	rs7600932	G	A	0.138781	0.0304887	0.00537688	1.4279e-08	7.8453
2	27252450	rs2083363	G	C	0.138763	0.0305205	0.00537674	1.37822e-08	7.86068
2	27253745	rs11126934	T	C	0.138453	0.0307068	0.00538293	1.16926e-08	7.93209
2	27253872	rs11126935	G	T	0.138766	0.0305141	0.00537684	1.38868e-08	7.8574
2	27258592	rs58965570	C	T	0.138729	0.0303135	0.0053778	1.73581e-08	7.7605
2	27259222	rs10187781	T	C	0.138806	0.0303925	0.00537614	1.57759e-08	7.802
2	27259744	rs72817533	A	G	0.138764	0.0303567	0.00537733	1.65191e-08	7.78201
2	27260233	rs11126936	G	T	0.138765	0.0303501	0.00537734	1.66389e-08	7.77887
2	27265564	rs6547521	G	C	0.139395	0.0303914	0.00536436	1.46945e-08	7.83284
2	27266683	rs11126937	A	G	0.139132	0.0307273	0.00536928	1.04989e-08	7.97886
2	27266694	rs62130705	G	C	0.138607	0.0306149	0.00538011	1.26998e-08	7.8962
2	27266983	rs200483184	GC	G	0.14081	0.0302795	0.0053413	1.43955e-08	7.84177
2	27269806	rs113353646	C	T	0.14019	0.030186	0.00535151	1.69719e-08	7.77027
2	27274947	rs60631624	T	G	0.140175	0.0299791	0.00535213	2.13079e-08	7.67146
2	27276169	rs62130707	A	G	0.140316	0.0295003	0.00537095	3.96798e-08	7.40143
2	27277513	rs4665961	T	C	0.140388	0.0301184	0.00534704	1.77708e-08	7.75029
2	27279577	rs11126950	A	G	0.141159	0.0306508	0.00533447	9.16772e-09	8.03774
2	27281444	rs1992291	A	G	0.140476	0.0305844	0.00534368	1.04567e-08	7.9806
2	27282914	rs62130709	C	T	0.140566	0.0306937	0.0053452	9.35832e-09	8.0288
2	27285842	rs11686131	C	T	0.140482	0.03057	0.00534342	1.06073e-08	7.97439
2	27286164	rs4665376	T	C	0.139634	0.0308669	0.00535791	8.37845e-09	8.07684
2	27291248	rs12053390	A	G	0.140482	0.0305466	0.00534347	1.08883e-08	7.96304
2	27292237	rs4665962	A	G	0.140489	0.0305223	0.00534341	1.1178e-08	7.95164
2	27292659	rs11898114	C	T	0.140526	0.0305835	0.00534231	1.03776e-08	7.9839
2	27296285	rs13404327	G	T	0.140535	0.0306032	0.005342	1.01348e-08	7.99418
2	27296386	rs13404446	G	A	0.140534	0.0305914	0.00534202	1.02685e-08	7.98849
2	27302482	rs6716850	G	A	0.140633	0.0302994	0.00534117	1.4075e-08	7.85155
2	27303813	rs72817542	C	G	0.139664	0.0301294	0.00535909	1.88992e-08	7.72356
2	27305824	rs4665963	T	C	0.140314	0.0302267	0.00534553	1.56514e-08	7.80545
2	27310002	rs62130714	A	G	0.140343	0.030487	0.00534534	1.1762e-08	7.92952
2	27313513	rs4665965	T	C	0.140824	0.0304162	0.00534119	1.2387e-08	7.90703
2	27318186	rs4665966	C	G	0.140375	0.0305467	0.00534447	1.09555e-08	7.96037
2	27319174	rs1975384	C	T	0.1386	0.0303413	0.00537668	1.67298e-08	7.77651
2	27321418	rs1122227	C	T	0.138682	0.0306804	0.00537543	1.14845e-08	7.93989
2	27325171	rs4665378	A	C	0.142866	0.0308187	0.00529612	5.9287e-09	8.22704
2	27328100	rs1049817	A	G	0.14313	0.0307131	0.00528998	6.41557e-09	8.19276
2	27333854	rs3739095	G	A	0.14096	0.0307709	0.00532143	7.37667e-09	8.13214
2	27372889	rs1528533	G	C	0.147288	0.0287358	0.00524164	4.20742e-08	7.37598
2	27373528	rs6547589	C	A	0.147288	0.0287358	0.00524164	4.20742e-08	7.37598
2	27376265	rs12475426	G	A	0.147386	0.0288659	0.00524322	3.68992e-08	7.43298
2	27377008	rs1104	T	G	0.147567	0.0289158	0.00524582	3.55076e-08	7.44968
2	27385248	rs1647284	C	T	0.147307	0.0287867	0.00524137	3.97626e-08	7.40052
2	27388050	rs111595594	A	G	0.147316	0.0287149	0.00524109	4.28945e-08	7.3676
2	27388602	rs7594812	A	G	0.147319	0.028713	0.00524104	4.29667e-08	7.36687
2	27390164	rs12476704	C	A	0.147325	0.028688	0.00524078	4.40764e-08	7.35579
2	27391582	rs72819512	G	A	0.142806	0.0313826	0.00530859	3.39441e-09	8.46924
2	27393923	rs809058	T	C	0.148292	0.0291414	0.00523072	2.53423e-08	7.59615
2	27396182	rs1083864	C	G	0.148027	0.0294917	0.00523708	1.79159e-08	7.74676
2	27397312	rs35295079	AAAG	A	0.148329	0.0288454	0.00523043	3.49535e-08	7.45651
2	27397960	rs1083865	A	G	0.148332	0.0288615	0.00523033	3.43261e-08	7.46438
2	27402794	rs1260338	A	G	0.14775	0.0291152	0.00523922	2.74682e-08	7.56117
2	27404078	rs2911712	A	T	0.14851	0.028747	0.00522518	3.76941e-08	7.42373
2	27405768	rs7566052	A	G	0.148368	0.0288767	0.00522808	3.33101e-08	7.47742
2	27408324	rs7563162	C	T	0.148774	0.0288554	0.00521947	3.2369e-08	7.48987
2	27408607	rs67463939	CTGAT	C	0.148774	0.0288554	0.00521947	3.2369e-08	7.48987
2	27412596	rs1728918	A	G	0.790976	0.033048	0.00455931	4.23638e-13	12.373
2	27469347	rs1728912	T	C	0.143864	0.030181	0.00527728	1.0733e-08	7.96928
2	27470106	rs11127013	A	G	0.143864	0.030181	0.00527728	1.0733e-08	7.96928
2	27470618	rs1647266	T	C	0.143864	0.030181	0.00527728	1.0733e-08	7.96928
2	27473870	rs7596856	C	T	0.144004	0.0301191	0.00527951	1.16639e-08	7.93316
2	27475086	rs34026711	C	CAGA	0.143866	0.0301943	0.00527735	1.05799e-08	7.97552
2	27475476	rs780117	C	G	0.14386	0.0302072	0.00527725	1.0422e-08	7.98205
2	27482502	rs1260330	T	C	0.143856	0.0301953	0.00527738	1.05706e-08	7.9759
2	27482570	rs1260329	T	C	0.143856	0.0301953	0.00527738	1.05706e-08	7.9759
2	27483773	rs2272417	T	C	0.143883	0.03003	0.00527699	1.26722e-08	7.89715
2	27487098	rs809059	A	G	0.143856	0.0301953	0.00527738	1.05706e-08	7.9759
2	27488387	rs199903703	C	CA	0.142801	0.030423	0.00530339	9.68319e-09	8.01398
2	27488764	rs1260328	T	C	0.143856	0.0301953	0.00527738	1.05706e-08	7.9759
2	27489026	rs1260327	A	G	0.143924	0.0303465	0.00527643	8.87227e-09	8.05197
2	27490767	rs10181100	G	A	0.143846	0.0302614	0.00527762	9.83347e-09	8.00729
2	27491644	rs1647285	A	C	0.143848	0.0302542	0.00527756	9.90975e-09	8.00394
2	27491650	rs1647286	A	T	0.143848	0.0302542	0.00527756	9.90975e-09	8.00394
2	27491659	rs2288155	T	C	0.143848	0.0302542	0.00527756	9.90975e-09	8.00394
2	27492340	rs8395	T	A	0.143871	0.0303235	0.00527714	9.1452e-09	8.03881
2	27492549	rs2303369	C	T	0.144221	0.0304301	0.00526581	7.53863e-09	8.12271
2	27493627	rs704795	G	A	0.143922	0.0302437	0.00527547	9.89305e-09	8.00467
2	27495945	rs111461122	C	CAATGTTG	0.140733	0.0303083	0.00535505	1.5188e-08	7.8185
2	27499104	rs813592	T	C	0.140954	0.0308826	0.00535059	7.85853e-09	8.10466
2	27499549	rs1260320	G	A	0.139569	0.0297023	0.00537233	3.23056e-08	7.49072
2	27502705	rs715325	C	A	0.139515	0.0298253	0.00537567	2.89125e-08	7.53891
2	27502894	rs715326	C	T	0.139496	0.0299948	0.00537532	2.40821e-08	7.6183
2	27504447	rs10169261	C	T	0.140322	0.0296328	0.00536482	3.32809e-08	7.47781
2	27508345	rs3817588	T	C	0.35709	0.0511758	0.00387026	6.83197e-40	39.1655
2	27508509	rs35073769	C	T	0.150259	0.0315535	0.00518953	1.2032e-09	8.91966
2	27510585	rs4425043	G	A	0.148716	0.0299315	0.00521734	9.6597e-09	8.01504
2	27512105	rs6547692	G	A	0.508007	0.0633489	0.00371595	4.20248e-65	64.3765
2	27514314	rs8179225	A	G	0.149816	0.0310631	0.00520097	2.34082e-09	8.63063
2	27515033	rs8179229	A	T	0.149815	0.0310628	0.00520089	2.34047e-09	8.6307
2	27516439	rs12472643	C	T	0.1409	0.0318816	0.00534841	2.51375e-09	8.59968
2	27517537	rs11127044	C	G	0.150262	0.0309027	0.00519337	2.68086e-09	8.57173
2	27518370	rs780094	T	C	0.519036	0.0611888	0.00370816	4.09575e-61	60.3877
2	27519736	rs780093	T	C	0.516296	0.0613213	0.00370924	2.45494e-61	60.61
2	27520287	rs780092	A	G	0.359426	0.0510134	0.00386204	8.21865e-40	39.0852
2	27520348	rs814295	A	G	0.361199	0.051671	0.00385731	6.78324e-41	40.1686
2	27521222	rs74928908	A	G	0.358333	0.0507525	0.00386698	2.5067e-39	38.6009
2	27527272	rs6744393	C	T	0.358712	0.0518417	0.00391138	4.51624e-40	39.3452
2	27527678	rs2950835	A	G	0.51443	0.0607973	0.00375837	8.3419e-59	58.0787
2	27527679	rs2911711	T	A	0.514426	0.0607858	0.00375837	8.77036e-59	58.057
2	27532958	rs4665987	G	A	0.472902	-0.0466924	0.00371993	4.04993e-36	35.3926
2	27538569	rs4665988	C	A	0.473062	-0.0466268	0.00371925	4.91484e-36	35.3085
2	27542720	rs12473139	T	C	0.473959	-0.0467139	0.00371761	3.40958e-36	35.4673
2	27544621	rs67080990	GC	G	0.474092	-0.0466116	0.00371883	5.08341e-36	35.2938
2	27553764	rs202103665	AT	A	0.472137	-0.0458347	0.0037187	6.87825e-35	34.1625
2	27555300	rs12995461	A	C	0.472466	-0.0458991	0.00371649	5.06462e-35	34.2955
2	27555693	rs10169065	A	G	0.472466	-0.0458977	0.00371646	5.08225e-35	34.2939
2	27560934	rs4665382	T	C	0.472477	-0.0457813	0.00371683	7.60912e-35	34.1187
2	27561791	rs7570476	C	T	0.472404	-0.0458729	0.00371666	5.56711e-35	34.2544
2	27563321	rs10208529	A	T	0.472411	-0.0458903	0.00371664	5.24717e-35	34.2801
2	27568688	rs4665383	C	G	0.472415	-0.0458768	0.00371659	5.47907e-35	34.2613
2	27571054	rs7577311	G	T	0.472631	-0.045904	0.00371795	5.29222e-35	34.2764
2	27578892	rs1919128	A	G	0.47244	-0.0458525	0.00371525	5.62349e-35	34.25
2	27588855	rs12478841	A	G	0.473245	-0.045662	0.00371542	1.06838e-34	33.9713
2	27589385	rs6760250	G	A	0.473245	-0.045662	0.00371542	1.06838e-34	33.9713
2	27594950	rs13010586	G	A	0.473257	-0.0456797	0.00371533	1.00358e-34	33.9984
2	27598615	rs12989678	C	T	0.472718	-0.046019	0.00372712	5.26317e-35	34.2788
2	27602848	rs12467476	T	C	0.471898	-0.0454874	0.00371793	2.11203e-34	33.6753
2	27604225	rs12464616	C	T	0.473205	-0.045763	0.00371575	7.73775e-35	34.1114
2	27604459	rs66497975	TACAGTCATGTAACC	T	0.471772	-0.04508	0.00372272	9.77641e-34	33.0098
2	27609188	rs2384656	A	G	0.473218	-0.0457794	0.00371596	7.38847e-35	34.1314
2	27615682	rs1881395	G	A	0.376297	0.0346337	0.00383385	1.67983e-19	18.7747
2	27616502	rs4666000	T	C	0.472555	-0.0454194	0.00371913	2.77502e-34	33.5567
2	27616965	rs7571558	C	G	0.376373	0.0346296	0.00383399	1.70143e-19	18.7692
2	27621734	rs1881396	T	G	0.371163	0.033589	0.00386159	3.40582e-18	17.4678
2	27629051	rs3749147	G	A	0.314184	-0.0355255	0.00400293	7.07866e-19	18.15
2	27629283	rs146892484	C	CG	0.582162	0.0263781	0.00377558	2.83025e-12	11.5482
2	27631657	rs34502053	G	A	0.316836	-0.035465	0.00399614	7.08188e-19	18.1499
2	27632530	rs10173720	A	T	0.580722	0.0266861	0.00376679	1.40098e-12	11.8536
2	27636484	rs6719175	T	A	0.315388	-0.0349536	0.00401669	3.29178e-18	17.4826
2	27649445	rs35605899	AATAT	A	0.335765	-0.0322934	0.00394397	2.67641e-16	15.5724
2	27655819	rs4666010	T	C	0.581717	0.0262781	0.00377644	3.45577e-12	11.4615
2	27669156	rs2272406	A	T	0.335716	-0.0323452	0.00394158	2.30239e-16	15.6378
2	27674968	rs76586169	G	A	0.582026	0.0263362	0.00377585	3.07405e-12	11.5123
2	27678861	rs13021208	C	T	0.335768	-0.0321332	0.00394325	3.70089e-16	15.4317
2	27680120	rs72613829	C	T	0.582876	0.0258194	0.00377819	8.3026e-12	11.0808
2	27687839	rs13023094	A	C	0.33586	-0.032304	0.00394004	2.44567e-16	15.6116
2	27690321	rs12998770	T	C	0.336077	-0.0324009	0.00394044	2.00663e-16	15.6975
2	27705930	rs13030973	T	C	0.332952	-0.0314784	0.00394006	1.36657e-15	14.8644
2	27707970	rs4665385	C	T	0.586383	0.02543	0.00377308	1.5913e-11	10.7982
2	27709720	rs6727388	A	G	0.332187	-0.0314991	0.0039432	1.37899e-15	14.8604
2	27710775	rs4616435	C	T	0.332914	-0.0314537	0.00394045	1.4472e-15	14.8395
2	27711657	rs58199976	T	C	0.58728	0.0256985	0.00377433	9.88143e-12	11.0052
2	27711864	rs6727215	G	A	0.332155	-0.0315249	0.0039434	1.31196e-15	14.8821
2	27712485	rs4665386	C	A	0.585799	0.0255015	0.00377222	1.38179e-11	10.8596
2	27719021	rs6742571	A	G	0.419875	-0.0258653	0.00377446	7.27426e-12	11.1382
2	27726185	rs1881394	G	A	0.584004	0.0249739	0.00380554	5.30903e-11	10.275
2	27727970	rs10432705	G	A	0.332064	-0.030689	0.00398332	1.32326e-14	13.8784
2	27728791	rs867282	T	C	0.415813	-0.0250355	0.00380307	4.62674e-11	10.3347
2	27729368	rs2384655	A	T	0.415865	-0.0249877	0.00380286	5.0233e-11	10.299
2	27729539	rs12994085	C	T	0.415874	-0.0249896	0.00380292	5.00941e-11	10.3002
2	27729900	rs12993377	G	C	0.415868	-0.0249179	0.00380293	5.6854e-11	10.2452
2	27733614	rs12624148	C	T	0.58395	0.0249935	0.00380982	5.38821e-11	10.2686
2	27738747	rs75429814	T	C	0.588294	0.0250352	0.00383083	6.37494e-11	10.1955
2	27740266	rs111938697	C	T	0.584128	0.0246235	0.00381715	1.11653e-10	9.95213
2	27740463	rs12714223	G	A	0.414874	-0.0247516	0.00381648	8.87455e-11	10.0519
2	27740804	rs36017854	A	AAT	0.414003	-0.0252099	0.00382154	4.21592e-11	10.3751
2	27741461	rs9678824	G	C	0.584917	0.0248203	0.00381408	7.66425e-11	10.1155
2	27745587	rs9967838	A	C	0.415103	-0.0247389	0.00379123	6.80824e-11	10.167
2	27749578	rs9677663	G	A	0.4103	-0.0257022	0.00377893	1.03964e-11	10.9831
2	27751393	rs57238885	C	G	0.589625	0.025903	0.00377674	6.98345e-12	11.1559
2	27752104	rs10201247	A	G	0.410375	-0.025903	0.00377674	6.98345e-12	11.1559
2	27752527	rs6547796	T	C	0.410673	-0.0257351	0.00377721	9.57768e-12	11.0187
2	27758045	rs4666011	G	C	0.589597	0.0259583	0.0037761	6.2519e-12	11.204
2	27758077	rs10209020	C	T	0.410656	-0.0259462	0.00377706	6.47232e-12	11.1889
2	27758788	rs12471347	G	C	0.589519	0.0260593	0.00377485	5.09819e-12	11.2926
2	27759252	rs77154381	A	G	0.591321	0.0263014	0.00378164	3.53964e-12	11.451
2	27767042	rs4665390	C	T	0.588447	0.0258329	0.00377596	7.87302e-12	11.1039
2	27770976	rs74429612	C	T	0.588369	0.0256578	0.0037736	1.05531e-11	10.9766
2	27772914	rs3736594	A	C	0.411638	-0.0255338	0.00377362	1.32526e-11	10.8777
2	27773064	rs3792252	G	A	0.410488	-0.0260894	0.00377479	4.81568e-12	11.3173
2	27777857	rs35463245	C	G	0.591412	0.0255735	0.00378614	1.43869e-11	10.842
2	27778184	rs17006242	C	A	0.588514	0.0256742	0.00377402	1.02943e-11	10.9874
2	27779135	rs3792253	T	C	0.589606	0.0259371	0.00377541	6.44638e-12	11.1907
2	27780307	rs13030345	G	T	0.307195	-0.0298009	0.00405753	2.07473e-13	12.683
2	27794925	rs7593136	A	G	0.588161	0.0258248	0.00377349	7.74577e-12	11.1109
2	27795158	rs6744348	A	C	0.588151	0.0258834	0.00377313	6.91696e-12	11.1601
2	27795264	rs36035825	T	G	0.588154	0.0258663	0.00377311	7.13826e-12	11.1464
2	27795426	rs4666012	A	G	0.588156	0.0258714	0.00377309	7.06937e-12	11.1506
2	27796500	rs4666015	G	A	0.588135	0.0258898	0.003773	6.82357e-12	11.166
2	27796989	rs34181670	T	C	0.588135	0.0258955	0.00377302	6.75442e-12	11.1704
2	27797099	rs35679500	T	C	0.588135	0.0258955	0.00377302	6.75442e-12	11.1704
2	27798099	rs3935148	T	A	0.591046	0.0261603	0.00377987	4.50437e-12	11.3464
2	27799808	rs7570730	G	A	0.619845	0.0213133	0.00383777	2.80389e-08	7.55224
2	27800253	rs11127125	T	C	0.620599	0.0213769	0.00384076	2.61405e-08	7.58269
2	27800930	rs12473340	G	A	0.61988	0.0214851	0.00383984	2.20629e-08	7.65634
2	27801157	rs12473400	G	T	0.619043	0.0214415	0.00384029	2.36439e-08	7.62628
2	27801775	rs13019037	C	T	0.619747	0.0214469	0.00384288	2.39644e-08	7.62043
2	27802713	rs11891769	G	C	0.619685	0.0215368	0.00384265	2.09025e-08	7.6798
2	44691209	rs560151976	A	G	0.0112043	0.0970959	0.0176822	3.99957e-08	7.39799
2	44918132	rs483256	C	A	0.497468	0.0279377	0.00371698	5.66953e-14	13.2465
2	44918368	rs481223	C	T	0.497603	0.0279415	0.00371651	5.58488e-14	13.253
2	44918457	rs480310	G	A	0.497576	0.0279942	0.00371554	4.93615e-14	13.3066
2	44918590	rs34438374	AC	A	0.497559	0.027958	0.00371315	5.12439e-14	13.2904
2	44918722	rs477659	G	A	0.497525	0.0280385	0.00371531	4.48812e-14	13.3479
2	44918830	rs476710	G	A	0.497594	0.0280287	0.00371553	4.59672e-14	13.3376
2	44918866	rs476619	G	A	0.497611	0.0280045	0.0037157	4.84425e-14	13.3148
2	44919305	rs1798714	C	T	0.497595	0.0281566	0.00372503	4.09339e-14	13.3879
2	44919373	rs561400	G	T	0.500024	0.0276631	0.00372903	1.19285e-13	12.9234
2	44919407	rs559503	A	C	0.501356	0.0276865	0.00372991	1.15263e-13	12.9383
2	44921864	rs496467	C	T	0.56493	0.0407222	0.00378092	4.86275e-27	26.3131
2	44923916	rs511704	T	C	0.562542	0.0424082	0.00374384	9.87556e-30	29.0054
2	44945833	rs76480364	C	T	0.0583012	0.0503637	0.00805802	4.11286e-10	9.38586
2	44951190	rs163499	C	T	0.937703	-0.0439725	0.00783545	2.00384e-08	7.69814
2	44957284	rs4952728	C	T	0.820699	0.0523596	0.00484832	3.54309e-27	26.4506
2	44957632	rs4953153	G	A	0.822144	0.052437	0.00486268	4.21553e-27	26.3751
2	44959988	rs1983312	G	A	0.731191	0.0471739	0.00419167	2.27158e-29	28.6437
2	44961214	rs895636	C	T	0.42131	0.095238	0.00374018	1.031e-142	141.987
2	44961231	rs340515	G	T	0.562988	-0.0948021	0.00373685	1.12168e-141	140.95
2	44977724	rs12611664	T	C	0.160448	-0.0343874	0.00507635	1.2572e-11	10.9006
2	44979712	rs57044027	C	G	0.160577	-0.034566	0.00507088	9.35963e-12	11.0287
2	44980732	rs11381995	C	CG	0.527326	0.0307271	0.00371651	1.37656e-16	15.8612
2	44981068	rs11419947	T	TA	0.528172	0.0313098	0.00371697	3.68757e-17	16.4333
2	44981467	rs540627	A	G	0.529083	0.0304873	0.0037165	2.35912e-16	15.6273
2	44981553	rs541473	A	C	0.834447	0.0348401	0.00500622	3.43258e-12	11.4644
2	44981814	rs478918	G	T	0.529416	0.0305647	0.00371532	1.94034e-16	15.7121
2	44981999	rs566941	A	C	0.835209	0.0346467	0.00501397	4.86508e-12	11.3129
2	44982175	rs482536	G	C	0.52883	0.0299684	0.00371747	7.59222e-16	15.1196
2	44982279	rs2921986	G	A	0.486761	0.0392139	0.00370041	3.14001e-26	25.5031
2	44983030	rs486930	T	C	0.835709	0.0337485	0.00501524	1.71254e-11	10.7664
2	44983502	rs515713	A	G	0.529882	0.0301593	0.00371629	4.8783e-16	15.3117
2	44983666	rs1657854	C	T	0.529945	0.0301718	0.00371721	4.82349e-16	15.3166
2	44983704	rs2917758	C	G	0.438113	0.0406889	0.00372964	1.06313e-27	26.9734
2	44983760	rs2959238	T	C	0.529969	0.0301511	0.00371743	5.06948e-16	15.295
2	44983824	rs2959239	T	C	0.835562	0.0336846	0.00501373	1.84312e-11	10.7344
2	44984049	rs2917759	A	C	0.529942	0.0301042	0.00371848	5.73083e-16	15.2418
2	44984090	rs2917760	G	A	0.83455	0.0335786	0.00500211	1.91511e-11	10.7178
2	44984329	rs2917762	G	A	0.530009	0.0301191	0.00372349	6.06482e-16	15.2172
2	44984481	rs2917763	G	C	0.52975	0.029939	0.00372509	9.26555e-16	15.0331
2	44984764	rs2959240	A	T	0.529781	0.0299978	0.00372609	8.29154e-16	15.0814
2	44984775	rs2959241	A	T	0.529781	0.0299978	0.00372609	8.29154e-16	15.0814
2	44984953	rs2959242	T	C	0.529779	0.0299995	0.0037261	8.2613e-16	15.083
2	44984977	rs2922016	C	G	0.529163	0.029804	0.0037265	1.27519e-15	14.8944
2	44985119	rs2917765	G	A	0.529851	0.0300523	0.00372532	7.25602e-16	15.1393
2	44985149	rs2922015	C	T	0.437275	0.0405185	0.0037424	2.63107e-27	26.5799
2	44985227	rs2917766	A	C	0.670957	0.0417935	0.0039592	4.86924e-26	25.3125
2	44985382	rs2959243	T	C	0.529089	0.0297872	0.00372642	1.32098e-15	14.8791
2	44985493	rs2922014	C	T	0.437578	0.0402731	0.00373933	4.87725e-27	26.3118
2	44985987	rs2342409	T	C	0.836188	0.0332545	0.00502193	3.55934e-11	10.4486
2	44986149	rs2342410	A	G	0.530601	0.0299454	0.00372593	9.27394e-16	15.0327
2	44986552	rs895633	A	T	0.83552	0.0333421	0.00501222	2.89846e-11	10.5378
2	44986884	rs874576	A	G	0.528734	0.0296433	0.00372741	1.8366e-15	14.736
2	44987410	rs2959244	T	G	0.435514	0.0402825	0.00374544	5.74291e-27	26.2409
2	44988029	rs4143309	A	G	0.165436	-0.0341444	0.00500097	8.67161e-12	11.0619
2	44988731	rs2959245	C	G	0.668776	0.0412809	0.00394686	1.35833e-25	24.867
2	44988741	rs2959246	A	G	0.668783	0.0413024	0.00394695	1.28573e-25	24.8909
2	44988798	rs2922013	C	A	0.668606	0.0415554	0.00394807	6.73573e-26	25.1716
2	44988818	rs2959247	T	C	0.669358	0.0413502	0.00394904	1.19966e-25	24.9209
2	44988948	rs2959248	C	T	0.444726	0.040443	0.00375651	5.09592e-27	26.2928
2	44989007	rs2922012	C	G	0.835514	0.0332577	0.00501428	3.3097e-11	10.4802
2	44989140	rs2917767	A	G	0.668819	0.0411629	0.00394752	1.896e-25	24.7222
2	44989567	rs2922011	A	G	0.669511	0.0410601	0.00394937	2.62304e-25	24.5812
2	44989900	rs2922010	A	C	0.451061	0.03984	0.00373556	1.5175e-26	25.8189
2	44989958	rs10201353	A	G	0.166764	-0.0332188	0.00497522	2.44982e-11	10.6109
2	44990006	rs10190453	T	C	0.166553	-0.033351	0.00497847	2.10552e-11	10.6766
2	44990141	rs2917768	G	A	0.663298	0.0421764	0.00394142	1.03253e-26	25.9861
2	44990190	rs2959249	A	T	0.668566	0.0411225	0.00394826	2.15451e-25	24.6667
2	44991102	rs10181483	G	T	0.166534	-0.0333284	0.00497854	2.1732e-11	10.6629
2	44991420	rs10711552	GT	G	0.16662	-0.0329928	0.00497834	3.43172e-11	10.4645
2	44991675	rs12622589	A	G	0.16652	-0.0333075	0.00497934	2.25298e-11	10.6472
2	44992491	rs13404503	G	A	0.165666	-0.033711	0.00499682	1.52038e-11	10.818
2	44992996	rs10188145	G	A	0.165652	-0.0337313	0.00499731	1.48517e-11	10.8282
2	44993940	rs767492	G	T	0.741676	0.0359173	0.00426777	3.93322e-17	16.4053
2	44994077	rs767491	C	A	0.740858	0.0355894	0.00426383	7.07367e-17	16.1504
2	44994259	rs76450452	T	G	0.165136	-0.033607	0.00500684	1.92398e-11	10.7158
2	44994403	rs34375457	A	AG	0.434778	0.0401797	0.00376314	1.33197e-26	25.8755
2	44994808	rs2922008	C	T	0.432186	0.0404494	0.00377014	7.6267e-27	26.1177
2	44995773	rs2917770	T	C	0.835069	0.0331095	0.0050217	4.317e-11	10.3648
2	44996370	rs2922007	G	C	0.429504	0.0422002	0.00377283	4.95026e-29	28.3054
2	44998598	rs75858902	T	C	0.188056	-0.0360153	0.00480074	6.32065e-14	13.1992
2	44999161	rs9917268	C	T	0.188022	-0.0356691	0.00480214	1.11075e-13	12.9544
2	44999591	rs80188420	A	G	0.187997	-0.0358161	0.0048019	8.78511e-14	13.0563
2	45007871	rs895631	T	C	0.870833	0.0307046	0.00559906	4.16793e-08	7.38008
2	45010857	rs2342412	T	G	0.540384	0.0493176	0.00374141	1.18212e-39	38.9273
2	45011034	rs921118	G	A	0.542736	0.0495978	0.00374139	4.3679e-40	39.3597
2	45011072	rs921117	T	C	0.541096	0.0497171	0.00373779	2.40606e-40	39.6187
2	45011571	rs964992	G	A	0.540822	0.0496339	0.00373338	2.62817e-40	39.5803
2	45011582	rs964991	G	T	0.452473	0.0414844	0.00375154	2.06033e-28	27.6861
2	45011882	rs1447106	T	C	0.541849	0.0490202	0.00373247	2.23123e-39	38.6515
2	45011931	rs1447105	T	C	0.541608	0.0489871	0.00373231	2.48974e-39	38.6038
2	45012035	rs1347660	A	G	0.673926	0.0415174	0.00397857	1.74799e-25	24.7575
2	45012254	rs2922005	C	G	0.541535	0.048828	0.00372896	3.73783e-39	38.4274
2	45012499	rs2917771	T	G	0.542214	0.0490477	0.0037315	1.9352e-39	38.7133
2	45012569	rs2917772	T	C	0.541761	0.0485714	0.00372747	8.61338e-39	38.0648
2	45012854	rs2917773	A	G	0.541607	0.0485303	0.00372309	8.14211e-39	38.0893
2	45013665	rs2959227	T	C	0.673682	0.0410206	0.0039709	5.24523e-25	24.2802
2	45014191	rs921116	A	G	0.5427	0.0489693	0.00372587	1.9655e-39	38.7065
2	45014685	rs34898797	GC	G	0.541261	0.0486399	0.00371966	4.72415e-39	38.3257
2	45014869	rs12712931	T	C	0.541342	0.048616	0.00371912	5.01309e-39	38.2999
2	45015062	rs2922002	G	C	0.550608	0.0475916	0.00372501	2.33171e-37	36.6323
2	45015552	rs2922001	A	G	0.566815	0.0457147	0.00376095	5.60183e-34	33.2517
2	45015584	rs2959225	A	G	0.550664	0.0475422	0.00372569	2.84817e-37	36.5454
2	45015646	rs2959224	C	T	0.5515	0.0475958	0.00373061	2.94039e-37	36.5316
2	45017658	rs35745300	A	AT	0.550409	0.0473489	0.00372904	6.40156e-37	36.1937
2	45050461	rs4952738	T	C	0.674491	0.0266286	0.00399472	2.63912e-11	10.5785
2	45050614	rs4953185	G	C	0.673111	0.0260876	0.00400187	7.10825e-11	10.1482
2	60338433	rs243091	T	C	0.666378	0.0270345	0.00394144	6.96023e-12	11.1574
2	60338844	rs243090	T	C	0.666337	0.0269896	0.00394184	7.57335e-12	11.1207
2	60353696	rs9309325	A	G	0.334016	-0.0344677	0.003939	2.14868e-18	17.6678
2	60356530	rs243024	G	A	0.660553	0.0354205	0.00392547	1.84715e-19	18.7335
2	60357684	rs243021	G	A	0.661652	0.0356094	0.00392145	1.09213e-19	18.9617
2	60357893	rs243020	A	G	0.662883	0.0352931	0.00393158	2.81931e-19	18.5499
2	60358671	rs243019	T	C	0.665161	0.0354301	0.00394604	2.77341e-19	18.557
2	60361578	rs243016	A	T	0.0667543	-0.050614	0.00747052	1.2474e-11	10.904
2	60361715	rs184837	G	A	0.321271	-0.0240487	0.00398227	1.55507e-09	8.80825
2	60361736	rs243015	G	A	0.321325	-0.0239924	0.00398195	1.69209e-09	8.77158
2	60362127	rs243014	T	C	0.0683163	-0.0476661	0.00737434	1.02446e-10	9.98951
2	60363122	rs243052	G	A	0.0682229	-0.0493036	0.00736608	2.18935e-11	10.6597
2	60364892	rs243050	G	A	0.0691108	-0.0492733	0.00732315	1.7213e-11	10.7641
2	60365097	rs243049	G	T	0.0690866	-0.0493611	0.00732481	1.60186e-11	10.7954
2	60366270	rs173374	G	A	0.0693068	-0.0480509	0.0073126	5.01531e-11	10.2997
2	60367093	rs243045	G	A	0.0700254	-0.0478474	0.00728398	5.08772e-11	10.2935
2	60368658	rs243044	G	T	0.0685338	-0.0482451	0.00735709	5.4851e-11	10.2608
2	60370430	rs243039	G	A	0.0742723	-0.0425507	0.00709248	1.98506e-09	8.70223
2	60371621	rs243038	C	T	0.073061	-0.0444726	0.00717374	5.68451e-10	9.24531
2	60371965	rs243037	C	G	0.0744659	-0.0428769	0.0071392	1.90805e-09	8.71941
2	69186028	rs11126225	C	T	0.772391	-0.0582033	0.00400241	7.08646e-48	47.1496
2	71173591	rs384854	A	G	0.684058	0.0243382	0.00405855	2.01766e-09	8.69515
2	71289061	rs6725892	C	T	0.298804	-0.0242387	0.00406442	2.47287e-09	8.6068
2	71294887	rs10865384	C	T	0.303925	-0.0239289	0.00403065	2.91404e-09	8.5355
2	71301179	rs4314015	G	T	0.302286	-0.0237227	0.00403702	4.20501e-09	8.37623
2	71302201	rs7605066	C	T	0.302305	-0.0237498	0.00403682	4.03022e-09	8.39467
2	71303428	rs7609266	G	C	0.302315	-0.0237143	0.00403664	4.24368e-09	8.37226
2	71307031	rs4852777	G	C	0.301533	-0.0234267	0.00404071	6.73828e-09	8.17145
2	71307487	rs4470366	T	A	0.299329	-0.0227694	0.00405653	1.99173e-08	7.70077
2	71307681	rs17743264	G	C	0.301442	-0.0233055	0.00404129	8.09357e-09	8.09186
2	71310256	rs3077435	ATTTC	A	0.300498	-0.0236815	0.00404884	4.95734e-09	8.30475
2	71318669	rs2670737	C	T	0.312125	-0.0228675	0.00400288	1.11367e-08	7.95324
2	71319769	rs6546686	G	C	0.307216	-0.0228401	0.00401857	1.32108e-08	7.87907
2	71322310	rs77117410	G	GT	0.306025	-0.0229592	0.0040224	1.1464e-08	7.94066
2	71324718	rs200344548	TC	T	0.306264	-0.0230428	0.00402124	1.00475e-08	7.99794
2	71326622	rs12464713	C	T	0.30179	-0.0234814	0.00403928	6.1396e-09	8.21186
2	71328226	rs1861848	T	C	0.306263	-0.0230595	0.00402107	9.78944e-09	8.00924
2	71328861	rs56345484	GAA	G	0.306263	-0.0230595	0.00402107	9.78944e-09	8.00924
2	71329037	rs6744751	G	T	0.306263	-0.0230595	0.00402107	9.78944e-09	8.00924
2	71331977	rs2287326	T	G	0.305701	-0.0233926	0.00402621	6.25696e-09	8.20364
2	71332315	rs3771382	C	G	0.306348	-0.023091	0.00402122	9.35948e-09	8.02875
2	71333747	rs11348398	CT	C	0.316702	-0.0224532	0.00398345	1.73728e-08	7.76013
2	71339711	rs3771379	G	T	0.306354	-0.0229066	0.0040185	1.19834e-08	7.92142
2	71341076	rs1990774	A	G	0.307266	-0.0232535	0.00401447	6.95183e-09	8.1579
2	71345787	rs6746731	T	G	0.306256	-0.0228145	0.00401849	1.37036e-08	7.86316
2	71348129	rs3771376	A	G	0.308749	-0.0224356	0.00401831	2.36373e-08	7.6264
2	71352999	rs2058899	G	A	0.307363	-0.0230287	0.00401401	9.65149e-09	8.01541
2	71355123	rs13035834	A	C	0.316981	-0.0223493	0.00398164	1.99108e-08	7.70091
2	71355154	rs12986698	G	C	0.306932	-0.0227628	0.00401737	1.46371e-08	7.83454
2	71355178	rs12986712	G	C	0.306932	-0.0227628	0.00401737	1.46371e-08	7.83454
2	71357071	rs56408212	C	T	0.306422	-0.0227304	0.00401807	1.54284e-08	7.81168
2	71362783	rs3771374	A	G	0.307418	-0.0231047	0.00401301	8.55693e-09	8.06768
2	71363447	rs10545604	AAT	A	0.307243	-0.0230217	0.00401523	9.85136e-09	8.0065
2	71363481	rs4852254	T	C	0.30723	-0.0230909	0.00401507	8.88575e-09	8.05131
2	71363834	rs4852255	C	G	0.307418	-0.0231047	0.00401301	8.55693e-09	8.06768
2	71366405	rs6753560	G	A	0.308355	-0.0229553	0.00401049	1.04365e-08	7.98145
2	71367089	rs3755335	G	A	0.308363	-0.0229728	0.00401057	1.01782e-08	7.99233
2	71367404	rs10445946	C	T	0.30642	-0.0231669	0.00403379	9.30811e-09	8.03114
2	71368911	rs6740645	C	T	0.307418	-0.0231047	0.00401301	8.55693e-09	8.06768
2	71369277	rs6744076	G	C	0.309237	-0.0230278	0.00401022	9.35986e-09	8.02873
2	71373224	rs2013708	A	G	0.306694	-0.02316	0.00401684	8.14754e-09	8.08897
2	71374304	rs17693250	T	G	0.306128	-0.0230984	0.00401863	9.05744e-09	8.04299
2	71375405	rs66793870	A	G	0.306177	-0.023032	0.00401903	1.00194e-08	7.99916
2	71376398	chr2:71376398_G_GTTGT	G	GTTGT	0.306329	-0.022823	0.00401961	1.366e-08	7.86455
2	71377228	rs4852779	A	C	0.306181	-0.0230282	0.00401908	1.00798e-08	7.99655
2	71377336	rs17749675	A	C	0.306181	-0.0230282	0.00401908	1.00798e-08	7.99655
2	71378001	rs17749725	A	C	0.305886	-0.023272	0.00402169	7.19624e-09	8.14289
2	71378015	rs17749748	T	G	0.305886	-0.023272	0.00402169	7.19624e-09	8.14289
2	71380945	rs142403696	GTTAA	G	0.30599	-0.0231611	0.00402088	8.41805e-09	8.07479
2	71381943	rs6745907	A	G	0.302193	-0.0236371	0.00405052	5.37184e-09	8.26988
2	71386348	rs67817805	A	G	0.306519	-0.022861	0.0040205	1.30226e-08	7.8853
2	71386784	rs7557781	A	G	0.30617	-0.0231224	0.00402054	8.88623e-09	8.05128
2	71394100	rs6744886	G	A	0.306056	-0.0234681	0.0040214	5.36427e-09	8.27049
2	71400409	rs3771371	C	T	0.308573	-0.0231824	0.00401065	7.47597e-09	8.12633
2	71404215	rs4852256	A	T	0.307526	-0.023335	0.00401452	6.16177e-09	8.21029
2	71406259	rs6714975	C	T	0.308909	-0.0233702	0.00400872	5.55912e-09	8.25499
2	71408906	rs12474072	A	G	0.308876	-0.0233301	0.00400887	5.91044e-09	8.22838
2	71409110	rs4852782	T	C	0.308869	-0.0233123	0.00400876	6.06411e-09	8.21723
2	71418127	rs1986522	A	G	0.3076	-0.0233934	0.00401462	5.65373e-09	8.24766
2	71418698	rs4852783	G	A	0.307702	-0.0234723	0.00401574	5.07416e-09	8.29464
2	71418760	rs4852784	G	C	0.308011	-0.0235513	0.00401337	4.41426e-09	8.35514
2	71418816	rs4438512	G	A	0.307556	-0.0233038	0.00401459	6.45883e-09	8.18985
2	71418887	rs2419079	T	A	0.307557	-0.0233424	0.00401469	6.10383e-09	8.2144
2	71420679	rs4852785	C	A	0.307553	-0.0233311	0.00401465	6.20468e-09	8.20728
2	71424467	rs7593986	C	G	0.693385	0.0238254	0.00401826	3.04963e-09	8.51575
2	71424809	rs12613800	T	A	0.693486	0.0241503	0.00401917	1.87355e-09	8.72733
2	71425343	rs12713749	A	G	0.693532	0.0242377	0.00402219	1.68461e-09	8.7735
2	71427045	rs1804020	G	A	0.692158	0.0234481	0.00401334	5.15223e-09	8.288
2	71433674	rs10173072	C	T	0.691981	0.0236219	0.00401475	4.01871e-09	8.39591
2	71443986	rs11126331	T	C	0.683074	0.0232337	0.00398214	5.40737e-09	8.26701
2	71447346	rs4332945	T	G	0.30759	-0.0233796	0.00401635	5.85792e-09	8.23226
2	157603502	rs562788057	T	C	0.00672997	0.156017	0.0227841	7.53706e-12	11.1228
2	168199128	rs1354094856	ATATTCCT	A	0.00347387	-0.182436	0.0315374	7.27672e-09	8.13806
2	168719578	rs73969937	T	C	0.153632	-0.0298009	0.00514709	7.05884e-09	8.15127
2	168723335	rs55662783	T	G	0.152617	-0.0295332	0.00515425	1.00705e-08	7.99695
2	168753760	rs13384994	A	G	0.0826728	0.0371752	0.00676818	3.96609e-08	7.40164
2	168764449	rs13386171	A	G	0.0813559	0.0384977	0.00682325	1.68274e-08	7.77398
2	168767751	rs16855816	A	G	0.0813592	0.0386836	0.00682428	1.44305e-08	7.84072
2	168768576	rs16855818	A	T	0.0813809	0.038591	0.00682455	1.56385e-08	7.80581
2	168769572	rs566046243	G	A	0.00361719	-0.180965	0.0309669	5.11285e-09	8.29134
2	168770761	rs16855819	A	G	0.0812354	0.0387838	0.00683136	1.37082e-08	7.86302
2	168775260	rs77750804	TATCATTGTG	T	0.080232	0.0395113	0.00687696	9.18536e-09	8.0369
2	168778339	rs10173825	G	A	0.0801667	0.0396493	0.00688523	8.49904e-09	8.07063
2	168778453	rs10197320	A	G	0.0803239	0.0396497	0.00688019	8.28624e-09	8.08164
2	168780408	rs13399312	C	T	0.0783259	0.038818	0.00696966	2.55821e-08	7.59206
2	168780482	rs13412928	T	A	0.0790246	0.0399099	0.0069441	9.08576e-09	8.04164
2	168781140	rs10183556	G	A	0.077889	0.0390196	0.00699178	2.39876e-08	7.62001
2	168792658	rs76691844	T	C	0.0679691	0.0454509	0.00748925	1.29189e-09	8.88877
2	168793774	rs16855888	G	T	0.0676712	0.0458006	0.00750336	1.03709e-09	8.98418
2	168794122	rs78629098	G	A	0.0675361	0.0447407	0.00751202	2.59283e-09	8.58623
2	168834413	rs1308513027	T	TTCC	0.00276479	-0.265896	0.0353914	5.81159e-14	13.2357
2	168837552	rs577405044	G	A	0.0123512	0.0933733	0.0168295	2.89124e-08	7.53892
2	168841452	rs28675349	A	T	0.272008	0.0565001	0.00426221	4.4016e-40	39.3564
2	168847150	rs531864	C	T	0.692096	-0.058904	0.00403018	2.41434e-48	47.6172
2	168861031	rs2632372	T	C	0.649256	-0.0675225	0.00389887	3.99127e-67	66.3989
2	168862543	rs67216045	TGTAA	T	0.243892	0.0717949	0.00435899	6.8012e-61	60.1674
2	168865434	rs7588452	A	T	0.260551	0.071371	0.00423546	1.19009e-63	62.9244
2	168865777	rs10679511	A	AGAT	0.263101	0.0699768	0.00422228	1.24036e-61	60.9065
2	168873143	rs3770567	C	T	0.251541	0.0719297	0.00431068	1.88753e-62	61.7241
2	168873339	rs3821116	G	T	0.251237	0.071976	0.00430958	1.46782e-62	61.8333
2	168877744	chr2:168877744_A_AT	A	AT	0.0336307	0.0563012	0.0103198	4.88695e-08	7.31096
2	168900844	rs1402837	C	T	0.404152	0.104751	0.00377815	9.49442e-169	168.023
2	168906638	rs560887	T	C	0.966521	0.139446	0.0103122	1.22268e-41	40.9127
2	168915349	rs504979	T	C	0.654121	-0.0765775	0.0039569	2.47287e-83	82.6068
2	168923386	rs473351	T	C	0.920616	0.0509488	0.00684992	1.02883e-13	12.9877
2	168923856	rs579275	T	C	0.626913	-0.0726867	0.00383523	5.27575e-80	79.2777
2	168924375	rs519887	T	C	0.626931	-0.0726685	0.00383535	5.83513e-80	79.2339
2	168924451	rs519035	T	C	0.626932	-0.0726661	0.00383536	5.91026e-80	79.2284
2	168925971	rs484066	A	T	0.650296	-0.0733355	0.00388968	3.3972e-79	78.4689
2	168926073	rs955606609	A	T	0.00152327	-0.345015	0.0474011	3.38925e-13	12.4699
2	168927903	rs16856247	C	T	0.291354	0.100272	0.00407904	3.66201e-133	132.436
2	168928445	rs508506	A	C	0.98465	0.0918967	0.0151078	1.18436e-09	8.92651
2	168931176	rs551754	C	T	0.627126	-0.0724432	0.00383511	1.73396e-79	78.761
2	168931529	rs527150	A	G	0.627176	-0.0724376	0.00383472	1.72042e-79	78.7644
2	168932506	rs497692	T	C	0.626736	-0.072557	0.00383347	8.49026e-80	79.0711
2	168932796	rs494874	T	C	0.984919	0.0941675	0.0152354	6.39282e-10	9.19431
2	168933002	rs13389076	G	A	0.315395	0.0817749	0.00400461	1.49697e-92	91.8248
2	168933210	rs16856252	T	C	0.342146	0.0796872	0.00391834	8.14182e-92	91.0893
2	168934928	rs552976	A	G	0.987478	0.123351	0.016678	1.41078e-13	12.8505
2	168935661	rs3755157	C	T	0.314679	0.0938823	0.00399102	3.9844e-122	121.4
2	168935911	rs472614	A	G	0.627649	-0.070845	0.00383971	6.29996e-76	75.2007
2	168937773	rs565412	G	A	0.372199	0.0701818	0.00385051	3.84498e-74	73.4151
2	168937921	rs567074	C	T	0.372154	0.0701411	0.00385087	4.80651e-74	73.3182
2	168938177	rs479682	C	T	0.369991	0.0702037	0.00386075	8.36729e-74	73.0774
2	168938261	rs480562	A	T	0.372023	0.0700535	0.00385296	8.71493e-74	73.0597
2	168944978	rs853789	A	G	0.987131	0.115733	0.0164574	2.04053e-12	11.6903
2	168945742	rs853787	G	T	0.955787	0.0932782	0.00904293	6.14702e-25	24.2113
2	168955707	rs853777	T	C	0.953223	0.0971761	0.00883227	3.81927e-28	27.418
2	168956919	rs76527478	C	G	0.0413063	0.0579682	0.00940955	7.26786e-10	9.13859
2	169008404	rs1238713949	G	A	0.00153911	-0.291841	0.0472968	6.82887e-10	9.16565
2	169097573	rs1255455725	C	T	0.00163174	-0.258711	0.0459883	1.8521e-08	7.73233
2	172429726	rs6721624	G	A	0.279961	-0.0273657	0.00418413	6.15821e-11	10.2105
2	172430569	rs3108779	G	T	0.708499	0.0264157	0.00408639	1.02081e-10	9.99106
2	172431524	rs76264695	G	A	0.283722	-0.0270295	0.00411742	5.23267e-11	10.2813
2	172433055	rs75166599	G	A	0.264763	-0.0255467	0.00420751	1.2687e-09	8.89664
2	172434033	rs10171775	C	A	0.504393	0.0305243	0.00373664	3.13684e-16	15.5035
2	172434474	rs7604441	T	G	0.545876	0.0317282	0.00373529	2.01209e-17	16.6964
2	172434538	rs75979419	C	T	0.286959	-0.035873	0.00410026	2.17586e-18	17.6624
2	172434620	rs10195932	A	T	0.503901	0.0311805	0.00371421	4.70281e-17	16.3276
2	172435133	rs7567159	A	G	0.544621	0.0314387	0.00373002	3.53136e-17	16.4521
2	172435494	rs10175670	C	T	0.502714	0.0312169	0.00371484	4.37968e-17	16.3586
2	172436080	rs78341162	G	A	0.502043	0.0315293	0.00371498	2.13888e-17	16.6698
2	172436211	rs75689576	G	A	0.288312	-0.036021	0.00409233	1.35751e-18	17.8673
2	172436447	rs80002558	G	A	0.501904	0.0316188	0.00371688	1.80424e-17	16.7437
2	172436547	rs59454075	G	A	0.288367	-0.0360328	0.00409208	1.3165e-18	17.8806
2	172436651	rs3934627	C	T	0.501276	0.0316084	0.00371723	1.86134e-17	16.7302
2	172437278	rs79160711	A	G	0.289185	-0.0359121	0.00408855	1.60021e-18	17.7958
2	172438523	rs74483274	A	G	0.288201	-0.036012	0.00409388	1.42575e-18	17.846
2	172438582	rs80010354	G	A	0.287439	-0.036318	0.0040975	7.84202e-19	18.1056
2	172438663	rs76837457	G	T	0.287534	-0.0362246	0.00409556	9.26429e-19	18.0332
2	172438756	rs141195656	CTT	C	0.287494	-0.0362087	0.00409599	9.67204e-19	18.0145
2	172439574	rs13414928	A	G	0.329496	-0.0335631	0.003946	1.82325e-17	16.7392
2	172441119	rs3762618	G	C	0.288776	-0.0362457	0.00409084	8.07447e-19	18.0929
2	172442998	rs10207640	A	G	0.288838	-0.0357966	0.00408946	2.09185e-18	17.6795
2	172443028	rs10207654	A	G	0.288601	-0.0360821	0.00409054	1.14798e-18	17.9401
2	172443466	rs16860397	G	T	0.252605	-0.030563	0.00426707	7.95842e-13	12.0992
2	172443887	rs10187564	G	A	0.287479	-0.0359555	0.00409585	1.67396e-18	17.7763
2	172445075	rs146618443	G	T	0.2869	-0.0361811	0.00409781	1.06397e-18	17.9731
2	172446954	rs12615596	G	A	0.287238	-0.035917	0.00409984	1.96257e-18	17.7072
2	172449237	rs1574256	G	C	0.288119	-0.0366292	0.00409276	3.60337e-19	18.4433
2	172449611	rs10210544	A	G	0.309009	-0.0367991	0.0040109	4.58269e-20	19.3389
2	172450817	rs6721597	T	A	0.533971	0.0301434	0.00372535	5.94241e-16	15.226
2	172450989	rs13387602	A	G	0.309497	-0.0366832	0.0040095	5.81338e-20	19.2356
2	172451489	rs12052385	A	G	0.249388	-0.0312253	0.00430472	4.07471e-13	12.3899
2	172452682	rs10197251	C	A	0.50133	0.0314992	0.00371121	2.1288e-17	16.6719
2	172453098	rs16860419	G	C	0.252163	-0.0309332	0.00427441	4.61541e-13	12.3358
2	172453451	rs115112210	G	T	0.287472	-0.0363832	0.00409566	6.55948e-19	18.1831
2	172453843	rs13421350	G	A	0.308736	-0.0367254	0.0040115	5.50194e-20	19.2595
2	172454139	rs12622044	G	A	0.499482	0.0323178	0.00375554	7.68278e-18	17.1145
2	172454384	rs16860426	A	T	0.286466	-0.0367483	0.00410458	3.49886e-19	18.4561
2	172455202	rs77167534	C	T	0.267729	-0.037491	0.00418515	3.34089e-19	18.4761
2	172455652	rs6726739	G	A	0.28823	-0.0377754	0.00409156	2.6774e-20	19.5723
2	172456228	rs28595036	C	T	0.288975	-0.0375187	0.00408683	4.34928e-20	19.3616
2	172457063	rs116532339	T	G	0.267286	-0.0377232	0.00419515	2.45414e-19	18.6101
2	172457155	rs10208194	T	A	0.288286	-0.0378568	0.0040988	2.59046e-20	19.5866
2	172457216	rs12473999	C	T	0.531776	0.0291984	0.00374193	6.08358e-15	14.2158
2	172457598	rs7564416	G	A	0.287817	-0.0377554	0.00410674	3.85002e-20	19.4145
2	172458199	rs35783685	C	T	0.303984	-0.0366238	0.00404817	1.48708e-19	18.8277
2	172459110	rs12464480	T	C	0.310371	-0.038131	0.00401742	2.31229e-21	20.636
2	172459261	rs35180608	T	C	0.309997	-0.038205	0.00402032	2.06958e-21	20.6841
2	172459270	rs36040769	A	G	0.309997	-0.0382298	0.00402034	1.95118e-21	20.7097
2	172459285	rs35700760	C	T	0.310374	-0.0381527	0.00401677	2.16335e-21	20.6649
2	172459490	rs68069880	A	G	0.31043	-0.0377989	0.00401853	5.21889e-21	20.2824
2	172459528	rs75888567	G	A	0.277432	-0.0390508	0.00414876	4.9055e-21	20.3093
2	172459544	rs34526119	A	C	0.310545	-0.0381366	0.00401447	2.13344e-21	20.6709
2	172459629	rs35861954	T	C	0.310597	-0.0382273	0.004014	1.69923e-21	20.7697
2	172460089	rs16860450	G	A	0.310424	-0.038491	0.00400632	7.54092e-22	21.1226
2	172460394	rs12616256	A	G	0.310423	-0.0384806	0.00400633	7.73457e-22	21.1116
2	172460470	rs12622816	G	A	0.310423	-0.0384806	0.00400633	7.73457e-22	21.1116
2	172460516	rs12613307	T	G	0.277151	-0.0394023	0.00414303	1.925e-21	20.7156
2	172460628	rs12477594	G	A	0.501083	0.031082	0.00371987	6.56244e-17	16.1829
2	172461148	rs35288169	A	G	0.311063	-0.0382219	0.00400507	1.40283e-21	20.853
2	172461708	rs1076594	A	G	0.329665	-0.0393686	0.00394818	2.07107e-23	22.6838
2	172463095	rs74461567	C	T	0.276441	-0.0396594	0.00417224	2.01932e-21	20.6948
2	172465128	rs74819816	TTAC	T	0.492132	0.0308152	0.00371606	1.11877e-16	15.9513
2	172466348	rs116108611	G	A	0.287142	-0.0398469	0.00410062	2.58479e-22	21.5876
2	172475481	rs55867175	A	C	0.286898	-0.0391571	0.0041049	1.46185e-21	20.8351
2	172477100	rs6730905	G	A	0.585018	0.0318268	0.00376774	3.01094e-17	16.5213
2	172477266	rs34094408	G	A	0.49565	0.0313932	0.00370857	2.58408e-17	16.5877
2	172477436	rs6759557	A	G	0.586622	0.0325309	0.0037662	5.79764e-18	17.2367
2	172478608	rs12469958	G	A	0.497677	0.0314863	0.00371629	2.42347e-17	16.6156
2	172479060	rs7587940	C	T	0.376628	-0.0341846	0.00382614	4.13703e-19	18.3833
2	172479400	rs9636257	G	A	0.285811	-0.0397549	0.00410375	3.46241e-22	21.4606
2	172479746	rs1920979	A	G	0.376916	-0.0346063	0.00382497	1.48029e-19	18.8297
2	172479952	rs2293647	A	C	0.239319	-0.0335223	0.00434834	1.27395e-14	13.8948
2	172481339	rs6718477	A	G	0.496599	0.0315595	0.00371325	1.92745e-17	16.715
2	172481633	rs79437690	C	T	0.496519	0.0315342	0.00371418	2.08188e-17	16.6815
2	172481772	rs12465295	A	G	0.496789	0.0314942	0.00371468	2.30602e-17	16.6371
2	172486448	rs16860543	G	A	0.496762	0.0313986	0.00371144	2.699e-17	16.5688
2	172486471	rs2701268	G	A	0.342585	-0.0346098	0.00390786	8.34869e-19	18.0784
2	172488096	rs10930559	C	T	0.285431	-0.0400716	0.00410567	1.69734e-22	21.7702
2	172488590	rs1344272	G	A	0.530393	0.0298233	0.0037224	1.13821e-15	14.9438
2	172490229	rs7609465	C	T	0.531207	0.0297942	0.00372405	1.24846e-15	14.9036
2	172490283	rs7582972	A	G	0.531259	0.029837	0.00372412	1.13855e-15	14.9436
2	172490331	rs60275829	C	G	0.498884	0.0323936	0.00371418	2.77124e-18	17.5573
2	172491179	rs56084828	A	C	0.497245	0.0314962	0.00371317	2.22822e-17	16.652
2	172492538	rs78340400	A	G	0.496271	0.031378	0.00371196	2.85941e-17	16.5437
2	172492673	rs7564654	G	A	0.531053	0.0298106	0.00372269	1.17615e-15	14.9295
2	172492799	rs7564591	C	G	0.533934	0.0310242	0.00372682	8.53606e-17	16.0687
2	172493757	rs4619573	C	T	0.53045	0.0297214	0.0037229	1.43369e-15	14.8435
2	172497318	rs79474289	C	A	0.285416	-0.0400682	0.00410672	1.75406e-22	21.756
2	172502141	rs2293646	C	T	0.498197	0.0323919	0.00371116	2.61332e-18	17.5828
2	172502232	rs2293645	C	T	0.284847	-0.0394413	0.00410905	8.22214e-22	21.085
2	172503073	rs3792260	A	G	0.498876	0.032533	0.00371019	1.82867e-18	17.7379
2	172503630	rs16860634	T	G	0.286026	-0.0400074	0.00410535	1.96486e-22	21.7067
2	172505961	chr2:172505961_T_TA	T	TA	0.2356	-0.0336689	0.00438978	1.73272e-14	13.7613
2	172506550	rs16860643	A	G	0.286174	-0.0397874	0.00410358	3.19083e-22	21.4961
2	172507381	rs78785265	G	A	0.495815	0.0313143	0.00371151	3.28304e-17	16.4837
2	172508265	rs2357415	C	T	0.498356	0.032258	0.0037107	3.55789e-18	17.4488
2	172509103	rs114997784	C	G	0.237639	-0.0339159	0.00436524	7.92893e-15	14.1008
2	172509348	rs1574247	C	T	0.498269	0.0322611	0.00371115	3.56474e-18	17.448
2	172509696	rs78534109	C	G	0.286526	-0.0397342	0.00410463	3.71219e-22	21.4304
2	172509705	rs34237921	G	A	0.555313	0.0342983	0.0037325	4.01169e-20	19.3967
2	172510134	rs7591883	G	C	0.498806	0.0323481	0.00371123	2.90429e-18	17.537
2	172510276	rs7565216	A	G	0.498858	0.0323557	0.00371098	2.8378e-18	17.547
2	172510663	rs60096331	C	G	0.238272	-0.0341221	0.00435928	5.01142e-15	14.3
2	172510744	rs2178474	A	G	0.499146	0.0325715	0.00371261	1.75489e-18	17.7557
2	172511198	rs34387566	T	TG	0.499605	0.0325083	0.00371058	1.95604e-18	17.7086
2	172511307	rs12622687	T	C	0.499519	0.0324869	0.00371056	2.05744e-18	17.6867
2	172511352	rs12619242	G	T	0.499615	0.0324947	0.00371047	2.01544e-18	17.6956
2	172511502	rs76262416	C	G	0.499646	0.0325624	0.00371027	1.70716e-18	17.7677
2	172511591	rs59476799	T	C	0.28575	-0.0398769	0.00410852	2.89035e-22	21.539
2	172511756	rs60446415	C	T	0.49892	0.0324257	0.00371069	2.38749e-18	17.6221
2	172512549	rs57404607	G	T	0.237465	-0.0339708	0.00436738	7.39827e-15	14.1309
2	172512574	rs59374567	C	T	0.237464	-0.0339226	0.00436738	8.07219e-15	14.093
2	172513033	rs76258544	G	A	0.49871	0.0325307	0.00371083	1.86382e-18	17.7296
2	172513310	rs12467358	A	G	0.498803	0.0325527	0.00371092	1.77143e-18	17.7517
2	172513417	rs6755100	C	T	0.498304	0.0326894	0.00371206	1.30761e-18	17.8835
2	172513616	rs59970483	G	A	0.238172	-0.0341068	0.00436001	5.20739e-15	14.2834
2	172515424	rs79095690	C	T	0.499013	0.0323796	0.00371037	2.64746e-18	17.5772
2	172516356	rs79346771	C	G	0.498921	0.0323681	0.00371025	2.71394e-18	17.5664
2	172516367	rs79594061	A	T	0.498921	0.0323681	0.00371025	2.71394e-18	17.5664
2	172516382	rs139428359	CT	C	0.498921	0.0323681	0.00371025	2.71394e-18	17.5664
2	172516821	rs57957394	G	A	0.498831	0.0323391	0.00371068	2.93331e-18	17.5326
2	172518939	rs12476126	C	A	0.498969	0.0323635	0.00371071	2.76952e-18	17.5576
2	172519894	rs12477247	C	A	0.498934	0.0322693	0.00371117	3.49772e-18	17.4562
2	172520013	rs12465442	T	C	0.49923	0.0323105	0.00371134	3.18319e-18	17.4971
2	172521218	rs12478465	C	T	0.498928	0.0323906	0.00371019	2.5692e-18	17.5902
2	172523371	rs76246006	C	T	0.498924	0.0323714	0.0037102	2.68985e-18	17.5703
2	172523420	rs77655885	C	A	0.498928	0.0323906	0.00371019	2.5692e-18	17.5902
2	172523614	rs77546188	C	T	0.499024	0.0324212	0.0037103	2.39338e-18	17.621
2	172525615	rs12052921	T	C	0.319131	-0.0389049	0.00398155	1.51949e-22	21.8183
2	172526047	rs4308101	C	T	0.498828	0.032598	0.0037103	1.56884e-18	17.8044
2	172526055	rs59300838	T	G	0.319131	-0.0389049	0.00398155	1.51949e-22	21.8183
2	172526297	rs59610589	C	T	0.49879	0.0325982	0.00371042	1.57192e-18	17.8036
2	172527672	rs78800266	C	T	0.498831	0.0325828	0.00371049	1.63355e-18	17.7869
2	172527929	rs77055029	T	C	0.498842	0.0325621	0.00371047	1.71546e-18	17.7656
2	172529559	rs12612087	T	C	0.49806	0.0325123	0.00371173	1.9843e-18	17.7024
2	172532962	rs12615584	T	C	0.284823	-0.0394874	0.00410961	7.46875e-22	21.1268
2	172535039	rs57587465	T	C	0.284921	-0.0394807	0.00410903	7.48932e-22	21.1256
2	172536395	rs6741759	T	C	0.284919	-0.0394894	0.00410902	7.33444e-22	21.1346
2	172536536	rs79481012	T	G	0.237372	-0.0330667	0.00436333	3.52158e-14	13.4533
2	172536620	rs56882727	A	G	0.284919	-0.0394894	0.00410902	7.33444e-22	21.1346
2	172536938	rs6730284	C	T	0.284649	-0.0394645	0.00411111	8.15589e-22	21.0885
2	172538602	rs188148040	G	A	0.284838	-0.0395936	0.00410943	5.78654e-22	21.2376
2	172540602	rs6743174	G	T	0.28484	-0.0395924	0.00410941	5.79963e-22	21.2366
2	172540717	rs74615753	G	C	0.49848	0.0326095	0.00371099	1.54848e-18	17.8101
2	172540859	rs79341997	C	T	0.49848	0.0326095	0.00371099	1.54848e-18	17.8101
2	172540993	rs75623910	G	C	0.498476	0.0326131	0.00371103	1.53661e-18	17.8134
2	172541290	rs147340898	G	A	0.23729	-0.0331776	0.00436411	2.92483e-14	13.5339
2	172541668	rs79916089	A	C	0.498469	0.0326569	0.00371115	1.38674e-18	17.858
2	172542553	rs7560501	T	C	0.590392	0.0337011	0.0037778	4.68062e-19	18.3297
2	172542716	rs138935309	C	T	0.497344	0.0324192	0.00371329	2.55975e-18	17.5918
2	172542984	rs139429426	G	A	0.498561	0.0327091	0.00371334	1.28148e-18	17.8923
2	172544079	rs59020762	G	A	0.498492	0.0330894	0.00373436	8.03196e-19	18.0952
2	172544592	rs138822454	A	G	0.235512	-0.0336189	0.00439634	2.06937e-14	13.6842
2	172545440	rs74355465	G	A	0.283393	-0.0398661	0.00413701	5.6954e-22	21.2445
2	172546028	rs80176582	C	T	0.497671	0.0331921	0.00374338	7.60633e-19	18.1188
2	172546132	rs4972839	C	A	0.53266	0.0316979	0.00375456	3.1348e-17	16.5038
2	172546276	rs115160117	G	C	0.283556	-0.0399033	0.00413531	5.0209e-22	21.2992
2	172547435	rs75612195	G	A	0.497644	0.0329655	0.00374795	1.43818e-18	17.8422
2	172548750	rs4972841	T	C	0.591433	0.034039	0.00381689	4.8026e-19	18.3185
2	172549965	rs12475916	T	C	0.498969	0.0333391	0.00376576	8.59816e-19	18.0656
2	172555077	rs10181851	A	G	0.241896	-0.04848	0.00432934	4.28536e-29	28.368
2	172555296	rs3835124	CATTT	C	0.227909	-0.0493521	0.00442224	6.57669e-29	28.182
2	172555526	rs3765065	T	A	0.241899	-0.0484715	0.00432934	4.38191e-29	28.3583
2	172556521	rs10930561	C	T	0.227989	-0.0493049	0.00442094	7.14766e-29	28.1458
2	172558338	rs8179584	G	T	0.227993	-0.0493403	0.00442083	6.51135e-29	28.1863
2	172559347	rs78279758	A	T	0.228046	-0.0493229	0.00442078	6.79722e-29	28.1677
2	172559609	rs143004280	A	G	0.0386303	-0.0528844	0.00961764	3.83281e-08	7.41648
2	172559679	rs151175749	C	G	0.228	-0.0493647	0.00442065	6.08688e-29	28.2156
2	172562999	rs74265085	A	T	0.0386338	-0.0528236	0.00961721	3.9669e-08	7.40155
2	172565979	rs10930562	C	T	0.242107	-0.0484384	0.00433037	4.92148e-29	28.3079
2	172566312	rs10930563	T	C	0.228003	-0.0494082	0.00442074	5.46393e-29	28.2625
2	172567626	rs3769321	A	G	0.24191	-0.048597	0.00432964	3.1864e-29	28.4967
2	172570364	rs57418091	T	A	0.540816	0.0388258	0.00372296	1.87125e-25	24.7279
2	172572762	rs59990001	A	T	0.0386362	-0.0528515	0.00961727	3.90301e-08	7.4086
2	172576217	rs12467086	C	T	0.187417	-0.0439753	0.00476229	2.63923e-20	19.5785
2	172581387	rs10930564	A	T	0.186621	-0.0443079	0.0047732	1.67514e-20	19.7759
2	172581622	rs139756689	G	GCAT	0.228048	-0.0494482	0.00442039	4.88573e-29	28.3111
2	172584212	rs140037972	G	GT	0.228048	-0.0494482	0.00442039	4.88573e-29	28.3111
2	172587278	rs118107311	G	A	0.235983	-0.0500668	0.00437866	2.90476e-30	29.5369
2	172588026	rs6710129	T	C	0.24995	-0.0492575	0.00429353	1.86938e-30	29.7283
2	172588743	rs117897460	A	G	0.23547	-0.0502457	0.00438842	2.43419e-30	29.6136
2	172589636	rs76624092	C	T	0.235487	-0.0503527	0.0043906	1.96259e-30	29.7072
2	172591150	rs79246370	G	T	0.227415	-0.0497243	0.00443213	3.3804e-29	28.471
2	172591311	rs77843385	C	T	0.227416	-0.0497348	0.00443213	3.29064e-29	28.4827
2	172591951	rs34051646	T	G	0.241356	-0.0489765	0.0043412	1.66071e-29	28.7797
2	172592581	rs76751608	C	T	0.186897	-0.0443029	0.00477469	1.73827e-20	19.7599
2	172595608	rs79485922	A	C	0.0384368	-0.0535397	0.00964297	2.82587e-08	7.54885
2	172597071	rs70937083	G	A	0.227344	-0.0498557	0.00443429	2.57176e-29	28.5898
2	172597092	rs11904158	G	A	0.241127	-0.0489977	0.0043451	1.76288e-29	28.7538
2	172598410	rs2357637	C	A	0.186813	-0.0443932	0.00477665	1.50872e-20	19.8214
2	172598918	rs70937086	T	C	0.0384376	-0.0535125	0.009643	2.8721e-08	7.5418
2	172600468	rs1075638	G	C	0.232908	-0.0487167	0.00442209	3.25957e-28	27.4868
2	172602573	rs13019331	C	T	0.241484	-0.048771	0.0043405	2.78303e-29	28.5555
2	172604604	rs61505737	G	A	0.227411	-0.0497157	0.00443411	3.65641e-29	28.4369
2	172605458	rs77271607	G	A	0.226701	-0.0499135	0.00444233	2.79517e-29	28.5536
2	172606053	rs79037658	C	A	0.228313	-0.0499604	0.00442991	1.7345e-29	28.7608
2	172606574	rs75740747	A	G	0.0391188	-0.0537463	0.00956593	1.92958e-08	7.71454
2	172608553	rs13401676	G	A	0.256604	-0.0489592	0.00425437	1.24012e-30	29.9065
2	172614243	rs12476204	C	T	0.259284	-0.049384	0.0042304	1.79645e-31	30.7456
2	172614546	rs1133602	G	C	0.259402	-0.0496057	0.00422896	9.24581e-32	31.0341
2	172615069	rs1868901	G	C	0.258917	-0.0498144	0.00423434	6.15879e-32	31.2105
2	172615848	rs13024563	G	A	0.259426	-0.0495946	0.00422875	9.47032e-32	31.0236
2	172615986	rs77511817	A	C	0.242931	-0.0494466	0.00433282	3.74822e-30	29.4262
2	172617380	rs78132475	G	A	0.244949	-0.0504601	0.00431107	1.24466e-31	30.9049
2	172617950	rs1010752	C	G	0.244174	-0.0506316	0.0043196	1.02367e-31	30.9898
2	172619662	rs16860737	T	C	0.26311	-0.048431	0.00421608	1.57672e-30	29.8022
2	172620955	rs35046889	CA	C	0.263001	-0.0484736	0.0042205	1.61321e-30	29.7923
2	172624318	rs12465512	G	A	0.248383	-0.0490591	0.00430373	4.3462e-30	29.3619
2	172626751	rs10930566	C	A	0.247949	-0.0493606	0.00430705	2.14865e-30	29.6678
2	172626863	rs10930567	A	T	0.248387	-0.0490951	0.00430378	3.95468e-30	29.4029
2	172628379	rs836590	T	G	0.744373	0.049959	0.00426243	1.03101e-31	30.9867
2	172629415	rs6733679	T	C	0.257659	-0.0500986	0.00424121	3.48779e-32	31.4574
2	172629486	rs6718681	C	T	0.24256	-0.0507778	0.0043316	1.00856e-31	30.9963
2	172629647	rs6719140	G	T	0.243143	-0.0504968	0.00432479	1.74412e-31	30.7584
2	172629694	rs2599268	G	A	0.742273	0.0498027	0.00423826	7.2364e-32	31.1405
2	172629761	rs2606070	A	C	0.74226	0.0498142	0.00423815	6.98463e-32	31.1559
2	172630004	rs1869923	G	C	0.742252	0.0498528	0.00423825	6.28888e-32	31.2014
2	172630901	rs2599266	T	A	0.742246	0.0498977	0.00423824	5.54735e-32	31.2559
2	172630950	rs2606067	G	T	0.742238	0.0498702	0.00423811	5.96459e-32	31.2244
2	172631140	rs2606066	A	G	0.742236	0.0498612	0.00423818	6.12908e-32	31.2126
2	172631181	rs2606065	A	G	0.742236	0.0498612	0.00423818	6.12908e-32	31.2126
2	172631255	rs2599265	C	T	0.742236	0.0498612	0.00423818	6.12908e-32	31.2126
2	172631408	rs2599264	C	T	0.742232	0.0498558	0.00423815	6.21632e-32	31.2065
2	172631417	rs2599263	C	T	0.742232	0.0498558	0.00423815	6.21632e-32	31.2065
2	172631539	rs10661367	C	CTG	0.741727	0.0497569	0.00423883	8.37673e-32	31.0769
2	172631540	rs11313460	CA	C	0.741727	0.0497569	0.00423883	8.37673e-32	31.0769
2	172631829	rs2599262	T	G	0.742227	0.0498501	0.004238	6.28717e-32	31.2015
2	172632024	rs2599261	C	G	0.742256	0.0498682	0.0042384	6.05426e-32	31.2179
2	172632025	rs147080643	C	G	0.2432	-0.0504845	0.00432261	1.68258e-31	30.774
2	172632668	rs2606063	A	C	0.742224	0.0498308	0.00423808	6.65076e-32	31.1771
2	172632764	rs2606062	A	G	0.741888	0.0496156	0.00424002	1.29058e-31	30.8892
2	172633297	rs836634	C	T	0.742937	0.0497476	0.00424539	1.06484e-31	30.9727
2	172634547	rs836632	C	A	0.742245	0.0499024	0.004239	5.61344e-32	31.2508
2	172634844	rs836631	A	T	0.742177	0.049861	0.0042391	6.32165e-32	31.1992
2	172635320	rs836630	C	G	0.742256	0.0499881	0.00423951	4.49141e-32	31.3476
2	172635497	rs836629	A	G	0.742254	0.0499883	0.00423953	4.49349e-32	31.3474
2	172636341	rs836628	A	G	0.756764	0.0505659	0.00432336	1.38093e-31	30.8598
2	172636840	rs836626	T	A	0.742254	0.0500013	0.0042396	4.3414e-32	31.3624
2	172647095	rs57566649	A	C	0.516226	0.0412799	0.00371055	9.73869e-29	28.0115
2	172647384	rs80158804	A	C	0.243225	-0.050491	0.00432736	1.92163e-31	30.7163
2	172647569	rs836617	A	T	0.742215	0.049891	0.00424262	6.52727e-32	31.1853
2	172648028	rs836616	G	A	0.742214	0.0497492	0.00424293	9.78334e-32	31.0095
2	172648642	rs836614	A	C	0.742218	0.0497865	0.00424331	8.93079e-32	31.0491
2	172649473	rs1097478	G	A	0.742255	0.0496511	0.00424447	1.35086e-31	30.8694
2	172649627	rs12617037	G	A	0.243176	-0.0501961	0.00432932	4.53871e-31	30.3431
2	172650225	rs137897332	A	G	0.243128	-0.0499779	0.00433062	8.49483e-31	30.0708
2	172652600	rs144443538	T	C	0.516617	0.0412098	0.00370773	1.09461e-28	27.9607
2	172652804	rs72662141	C	T	0.516293	0.0412008	0.00370768	1.12269e-28	27.9497
2	172653192	rs78065659	A	G	0.51666	0.0411852	0.00370772	1.1783e-28	27.9287
2	172653376	rs12620518	G	A	0.242897	-0.0499737	0.00433389	9.50582e-31	30.022
2	172653487	rs79599856	T	C	0.516029	0.0414762	0.00370898	5.09683e-29	28.2927
2	172653535	rs74698076	G	A	0.515967	0.0412945	0.00370922	8.91078e-29	28.0501
2	172653956	rs11665243	G	A	0.516219	0.0413241	0.00370766	7.7291e-29	28.1119
2	172655356	rs34043892	A	AG	0.742599	0.049524	0.00424993	2.29037e-31	30.6401
2	172655684	rs79060028	G	A	0.242808	-0.0501098	0.00433488	6.80582e-31	30.1671
2	172656127	rs6705827	G	C	0.516644	0.0412395	0.00370712	9.80237e-29	28.0087
2	172657316	rs61121406	G	A	0.242716	-0.0502733	0.004337	4.68499e-31	30.3293
2	172657345	rs10930568	G	T	0.242714	-0.0502789	0.00433702	4.61815e-31	30.3355
2	172657797	rs58324965	AGC	A	0.242709	-0.0504194	0.00433756	3.2167e-31	30.4926
2	172659139	rs4972847	G	A	0.516628	0.0411469	0.00370694	1.28871e-28	27.8898
2	172659317	rs73042937	T	C	0.516633	0.0412586	0.00370661	9.09664e-29	28.0411
2	172659402	rs4972848	A	G	0.516621	0.0411551	0.00370688	1.25462e-28	27.9015
2	172659799	rs7595971	A	C	0.516629	0.0411532	0.00370706	1.26931e-28	27.8964
2	172660155	rs16860778	T	C	0.516629	0.0411491	0.00370713	1.28819e-28	27.89
2	172661720	rs59547791	A	C	0.516643	0.0411071	0.00370726	1.46859e-28	27.8331
2	172662188	rs59839960	A	G	0.516762	0.0414101	0.0037117	6.82784e-29	28.1657
2	172666038	rs2034854	T	C	0.516759	0.0410905	0.00371895	2.27652e-28	27.6427
2	172666333	rs2122832	A	T	0.5164	0.0412125	0.0037201	1.64095e-28	27.7849
2	172668460	rs2054163	G	A	0.544271	0.0418587	0.00374508	5.43262e-29	28.265
2	172668497	rs2054162	G	T	0.52634	0.0429253	0.00372784	1.1461e-30	29.9408
2	172669531	rs4313941	T	C	0.526338	0.0428634	0.00372638	1.3183e-30	29.88
2	172670145	rs7590282	C	T	0.544471	0.0418499	0.00374199	5.02772e-29	28.2986
2	172670857	rs12052531	G	A	0.242564	-0.0499959	0.00435706	1.82336e-30	29.7391
2	172671791	rs16860794	G	A	0.525819	0.0431131	0.00372074	4.93757e-31	30.3065
2	172672019	rs16860795	A	G	0.525773	0.0429847	0.00372013	7.21833e-31	30.1416
2	172672814	rs16860798	G	A	0.525732	0.0429887	0.00371998	7.08813e-31	30.1495
2	172672888	rs56412542	G	A	0.54364	0.0417156	0.00373711	6.39249e-29	28.1943
2	172672889	rs80221871	A	G	0.525735	0.0429982	0.00371993	6.86986e-31	30.1631
2	172672896	rs76262493	C	CA	0.241797	-0.0496374	0.00436645	6.22301e-30	29.206
2	172672987	rs59103702	A	G	0.54364	0.0417161	0.00373709	6.37872e-29	28.1953
2	172673061	rs78726056	AG	A	0.52573	0.0430378	0.00371986	6.05336e-31	30.218
2	172673292	rs78327151	G	A	0.525625	0.0431538	0.00372092	4.37338e-31	30.3592
2	172673819	rs12622834	A	G	0.543113	0.0419949	0.00373999	3.03541e-29	28.5178
2	172676126	rs2084732	T	C	0.525915	0.0432223	0.00371308	2.64702e-31	30.5772
2	172676276	rs2084731	G	A	0.525915	0.0432223	0.00371308	2.64702e-31	30.5772
2	172676708	rs4972514	G	C	0.525919	0.0432104	0.00371305	2.74543e-31	30.5614
2	172676882	rs4972515	A	G	0.525919	0.0432104	0.00371305	2.74543e-31	30.5614
2	172677035	rs4972849	C	T	0.525922	0.0431921	0.00371304	2.90736e-31	30.5365
2	172677285	rs79888531	G	A	0.525847	0.0432515	0.00371337	2.43975e-31	30.6127
2	172678095	rs12622335	A	G	0.525946	0.0432721	0.00371276	2.23521e-31	30.6507
2	172679870	chr2:172679870_GT_G	GT	G	0.242877	-0.0501242	0.00435044	1.05893e-30	29.9751
2	172679872	rs201599279	T	G	0.242691	-0.0497693	0.00435245	2.88852e-30	29.5393
2	172680015	rs16860809	A	G	0.528322	0.0432768	0.00371161	2.11047e-31	30.6756
2	172681271	rs4972850	C	T	0.528054	0.0434147	0.00371302	1.43725e-31	30.8425
2	172681585	rs733331	G	A	0.528325	0.043336	0.0037114	1.73697e-31	30.7602
2	172681939	rs144216493	G	A	0.242965	-0.0501138	0.00434931	1.05152e-30	29.9782
2	172682653	rs4972516	A	G	0.546211	0.0420333	0.00372971	1.90174e-29	28.7208
2	172682865	rs142624099	CAA	C	0.242828	-0.0502377	0.00435093	7.94133e-31	30.1001
2	172682906	rs4972851	A	G	0.528332	0.0433258	0.00371136	1.79143e-31	30.7468
2	172683156	rs112264349	C	A	0.528332	0.0433258	0.00371136	1.79143e-31	30.7468
2	172683833	rs61556691	C	A	0.546308	0.0418212	0.00373027	3.68922e-29	28.4331
2	172684247	rs13384307	T	C	0.546168	0.0420387	0.00372973	1.87183e-29	28.7277
2	172685102	rs78910115	T	C	0.528712	0.0433241	0.00371301	1.9143e-31	30.718
2	172693939	rs75551158	C	T	0.528294	0.0433555	0.0037127	1.7132e-31	30.7662
2	172726470	rs11884105	A	G	0.539663	0.0515502	0.00371732	1.06216e-43	42.9738
2	172726537	rs11895028	G	A	0.516524	0.0526441	0.00371438	1.44336e-45	44.8406
2	172727540	rs1349499	G	A	0.512435	0.0519796	0.0037098	1.41887e-44	43.8481
2	172727878	rs1349498	C	T	0.522902	0.0530699	0.00370873	2.05382e-46	45.6874
2	172727935	rs1349497	G	C	0.51204	0.0520899	0.00370579	7.53508e-45	44.1229
2	172728650	rs67057596	AT	A	0.523092	0.0531848	0.00370936	1.36319e-46	45.8654
2	172728692	rs77706112	T	C	0.512078	0.0522601	0.00370861	4.58402e-45	44.3388
2	172728950	rs6731917	T	C	0.522432	0.0532821	0.00371347	1.17481e-46	45.93
2	172730971	rs13023591	C	T	0.522488	0.05344	0.00371032	5.33555e-47	46.2728
2	172731115	rs34875551	G	A	0.522497	0.053417	0.00371024	5.80799e-47	46.236
2	172731322	rs1349496	C	T	0.522879	0.0534393	0.0037105	5.40144e-47	46.2675
2	172731534	rs1349495	G	T	0.522872	0.0534429	0.0037106	5.35716e-47	46.2711
2	172731640	rs1349494	A	T	0.522877	0.05344	0.0037108	5.47769e-47	46.2614
2	172731883	rs62168084	C	T	0.522229	0.0532476	0.00371394	1.37805e-46	45.8607
2	172732097	rs56335137	C	T	0.522497	0.0534012	0.00371065	6.31893e-47	46.1994
2	172732778	rs35787281	G	C	0.522911	0.0533183	0.00371096	8.87684e-47	46.0517
2	172733222	rs35711056	C	G	0.522516	0.0533579	0.00371074	7.51429e-47	46.1241
2	172733512	rs12611769	G	A	0.522516	0.053357	0.00371072	7.53472e-47	46.1229
2	172733868	rs7557133	A	G	0.521521	0.0530538	0.00371527	3.13877e-46	45.5032
2	172734505	rs3813816	G	C	0.521735	0.0532323	0.00370949	1.14167e-46	45.9425
2	172734643	rs3813815	A	T	0.522369	0.0532066	0.00370868	1.20592e-46	45.9187
2	172735091	rs3813814	G	A	0.475478	-0.0534217	0.00370718	4.80067e-47	46.3187
2	172735207	rs3813813	T	G	0.468915	-0.0510592	0.00371423	5.6535e-43	42.2477
2	172737459	rs10657436	A	AATAG	0.486431	-0.0505289	0.00371943	5.20765e-42	41.2834
2	172739496	rs2884281	C	T	0.454827	-0.0516612	0.00376362	7.50737e-43	42.1245
2	172764835	rs12616130	T	C	0.548239	0.0385891	0.00371817	3.16894e-25	24.4991
2	172767919	rs2009432	T	A	0.548807	0.0385748	0.00372433	3.94864e-25	24.4036
2	172777509	rs1863173	C	T	0.456518	-0.0373263	0.00371165	8.75511e-24	23.0577
2	172807691	rs4972862	C	T	0.385175	0.023737	0.00381507	4.92462e-10	9.30763
2	172820996	rs3769304	T	C	0.387901	0.0234475	0.00381542	7.994e-10	9.09724
2	221191253	rs76414684	T	C	0.225982	0.0263606	0.004443	2.97982e-09	8.52581
2	221191270	rs80121272	A	G	0.225981	0.0263538	0.00444298	3.00739e-09	8.52181
2	221191374	rs62188484	T	C	0.225986	0.0263832	0.00444292	2.88739e-09	8.53949
2	221191608	rs62188485	A	G	0.225988	0.026375	0.00444293	2.92019e-09	8.53459
2	221192033	rs62188486	C	T	0.225993	0.0263602	0.00444282	2.9774e-09	8.52616
2	221192132	rs62188487	G	T	0.225995	0.0263714	0.0044428	2.93153e-09	8.53291
2	221192208	rs76568309	G	T	0.226001	0.0263332	0.0044428	3.0891e-09	8.51017
2	221192705	rs62188488	G	A	0.226021	0.0263338	0.00444243	3.07712e-09	8.51186
2	221192711	rs62188489	C	T	0.226021	0.0263338	0.00444243	3.07712e-09	8.51186
2	221193452	rs35765026	GA	G	0.226616	0.0265246	0.00444289	2.3762e-09	8.62412
2	221193985	rs60162613	G	A	0.226049	0.0263212	0.00444199	3.11976e-09	8.50588
2	221194026	rs60249830	T	C	0.226049	0.0263212	0.00444199	3.11976e-09	8.50588
2	221194072	rs59414472	A	G	0.226142	0.0264182	0.00444048	2.69732e-09	8.56907
2	221194522	rs62188493	A	G	0.225986	0.0263491	0.00444279	3.02218e-09	8.51968
2	221194941	rs59120802	A	G	0.226147	0.026466	0.00444029	2.52172e-09	8.5983
2	221195337	rs60780837	C	A	0.226152	0.0264837	0.0044401	2.45707e-09	8.60958
2	221195564	rs143652141	A	AT	0.226154	0.026492	0.00444	2.427e-09	8.61493
2	221196466	rs715023	C	T	0.22623	0.0262136	0.00443922	3.53449e-09	8.45167
2	221196754	rs1368075	T	C	0.226238	0.0262492	0.00443879	3.3549e-09	8.47432
2	221196755	rs1368074	G	A	0.226238	0.0262492	0.00443879	3.3549e-09	8.47432
2	221197285	rs1368073	G	A	0.225852	0.0261166	0.00444221	4.13158e-09	8.38388
2	221197761	rs12471579	T	C	0.22642	0.0264257	0.00443109	2.47141e-09	8.60706
2	221197846	rs55715942	C	A	0.226463	0.0263919	0.00443044	2.57586e-09	8.58908
2	221197892	rs59024509	G	A	0.226456	0.0263687	0.0044303	2.65651e-09	8.57569
2	221197919	rs12468078	C	A	0.226472	0.0264452	0.00443008	2.38584e-09	8.62236
2	221198532	rs1368071	C	A	0.226534	0.0265491	0.00442908	2.04898e-09	8.68846
2	221199110	rs12469320	C	T	0.226381	0.0265999	0.00443319	1.97563e-09	8.70429
2	221199656	rs7597619	T	C	0.226345	0.0265085	0.00443404	2.25852e-09	8.64618
2	221200221	rs62188500	C	T	0.225816	0.026786	0.00443801	1.58765e-09	8.79925
2	221200456	rs16862240	A	T	0.201441	0.0305679	0.00463248	4.16475e-11	10.3804
2	221200528	rs16862242	T	C	0.222946	0.0264556	0.0044633	3.08557e-09	8.51066
2	221200719	rs4146100	T	A	0.225036	0.0264831	0.00445202	2.7116e-09	8.56677
3	63871395	rs832194	G	A	0.617688	0.0215292	0.00382374	1.80129e-08	7.74442
3	63879855	rs832199	A	G	0.616232	0.0212174	0.00381471	2.67167e-08	7.57322
3	63911539	rs2292662	C	T	0.397832	-0.0219652	0.00379385	7.06657e-09	8.15079
3	63928942	rs59971314	G	C	0.405956	-0.0211099	0.00377916	2.32952e-08	7.63273
3	63954833	rs9820538	C	T	0.401882	-0.0215855	0.00378782	1.20996e-08	7.91723
3	63957270	rs3841968	CTG	C	0.401813	-0.0216301	0.00378764	1.12729e-08	7.94796
3	63973789	rs62252368	C	T	0.398578	-0.0224915	0.00379804	3.18988e-09	8.49623
3	63976663	rs3774723	G	A	0.402512	-0.0223316	0.00378979	3.81066e-09	8.419
3	63989652	rs73119018	A	G	0.399733	-0.0218128	0.0037946	9.02854e-09	8.04438
3	63996994	rs112674299	C	T	0.351031	-0.0214014	0.0039127	4.51458e-08	7.34538
3	152615955	rs6801043	C	A	0.440147	0.0204395	0.00374808	4.95144e-08	7.30527
3	152617544	rs6440817	A	G	0.434978	0.0214254	0.00375314	1.14097e-08	7.94273
3	152617848	rs6771951	T	C	0.440768	0.0204943	0.00374458	4.43051e-08	7.35355
3	152619437	rs6440819	T	C	0.440767	0.0205114	0.00374456	4.31706e-08	7.36481
3	152645996	rs9810441	C	T	0.590439	-0.0215215	0.00382061	1.77442e-08	7.75094
3	152646057	rs9834087	T	C	0.553006	-0.0210231	0.00377443	2.55376e-08	7.59282
3	152646467	rs9852346	A	G	0.552949	-0.0209632	0.00377489	2.80785e-08	7.55163
3	152648565	rs1517243	A	T	0.577212	-0.023064	0.00378825	1.14392e-09	8.9416
3	152650538	rs4679993	A	T	0.748021	-0.0248341	0.00429273	7.25918e-09	8.13911
3	152651238	rs7616720	G	A	0.576364	-0.02353	0.00377547	4.60809e-10	9.33648
3	152651331	rs7616658	C	T	0.747161	-0.0254173	0.00429017	3.13887e-09	8.50323
3	152651810	rs1400610	T	C	0.747897	-0.0252135	0.0042856	4.0302e-09	8.39467
3	152653185	rs6807032	G	A	0.747735	-0.0252228	0.00427846	3.74809e-09	8.42619
3	152654752	rs4679994	C	T	0.747055	-0.0252526	0.00427161	3.39325e-09	8.46938
3	152654874	rs4679995	G	A	0.576232	-0.0242151	0.00376356	1.24585e-10	9.90453
3	152655005	rs4679996	G	A	0.747326	-0.0252135	0.0042741	3.66218e-09	8.43626
3	152656202	rs1517237	T	C	0.576342	-0.0242358	0.00376642	1.24092e-10	9.90625
3	152657161	rs1878432	T	A	0.74724	-0.0252398	0.00427267	3.4862e-09	8.45765
3	152657396	rs1878433	C	T	0.576356	-0.0241843	0.00376707	1.36757e-10	9.86405
3	152657807	rs1983338	A	C	0.747978	-0.0248358	0.00427734	6.3974e-09	8.194
3	152658181	rs1517238	C	T	0.747254	-0.0248727	0.00427386	5.90704e-09	8.22863
3	152659102	rs7624935	C	T	0.747823	-0.0250702	0.00428273	4.81577e-09	8.31733
3	152659183	rs7636794	T	C	0.576494	-0.024136	0.00376991	1.53547e-10	9.81376
3	152659745	rs1517239	C	A	0.747429	-0.0249477	0.00427931	5.56026e-09	8.2549
3	152660298	rs35382438	G	GA	0.747441	-0.0250982	0.00427945	4.50583e-09	8.34623
3	152660524	rs2102803	T	C	0.747446	-0.0250397	0.00427948	4.89371e-09	8.31036
3	152660841	rs2090443	T	C	0.747441	-0.0250497	0.00427945	4.82409e-09	8.31658
3	152660874	rs2090444	A	G	0.747441	-0.0250497	0.00427945	4.82409e-09	8.31658
3	152661497	rs11711787	C	G	0.195654	0.0269825	0.00468225	8.29326e-09	8.08127
3	152661516	rs2063947	T	C	0.747437	-0.0249602	0.0042795	5.47224e-09	8.26183
3	152661657	rs12493783	T	G	0.196061	0.026968	0.00467962	8.28721e-09	8.08159
3	152661897	rs6764656	A	G	0.746354	-0.0252428	0.0042817	3.7439e-09	8.42668
3	152662197	rs4679688	A	T	0.576262	-0.0240344	0.00376996	1.83226e-10	9.73701
3	152663143	rs12629237	A	G	0.747235	-0.0250725	0.00428188	4.76644e-09	8.32181
3	152663503	rs1400606	A	T	0.747252	-0.0251231	0.004282	4.44298e-09	8.35233
3	152663712	rs1400607	G	C	0.747271	-0.0251128	0.00428217	4.51457e-09	8.34538
3	152664398	rs28663084	G	A	0.576538	-0.0239798	0.0037745	2.11644e-10	9.67439
3	152664563	rs1850421	A	C	0.747269	-0.0248541	0.00428491	6.62995e-09	8.17849
3	152664847	rs1517240	A	G	0.747296	-0.0251688	0.00428237	4.17891e-09	8.37894
3	152665208	rs76535037	TC	T	0.747356	-0.0253518	0.00428352	3.25717e-09	8.48716
3	152667615	rs13096682	C	T	0.195513	0.0273187	0.00468781	5.6346e-09	8.24914
3	152668053	rs12233485	C	T	0.57651	-0.0238056	0.00377502	2.86996e-10	9.54212
3	152668322	rs9867073	T	A	0.576507	-0.0238057	0.00377505	2.8703e-10	9.54207
3	152669934	rs9873341	T	C	0.747776	-0.0255548	0.00428583	2.48771e-09	8.6042
3	152670265	rs9857732	C	T	0.576528	-0.0237892	0.00377506	2.9528e-10	9.52977
3	152670601	rs73158630	G	A	0.195496	0.0273178	0.00468751	5.62858e-09	8.2496
3	152670944	rs4068585	AAACT	A	0.576867	-0.0238408	0.00377522	2.7079e-10	9.56737
3	152671815	rs36117395	A	T	0.195493	0.0271589	0.00468749	6.89092e-09	8.16172
3	152671968	rs12695977	A	G	0.575421	-0.0238563	0.00377431	2.61149e-10	9.58311
3	152675088	rs9828639	T	G	0.581412	-0.0231225	0.00378129	9.68091e-10	9.01408
3	152675965	rs35005495	T	G	0.195046	0.0273186	0.00469231	5.8275e-09	8.23452
3	152675991	rs35557389	T	C	0.195046	0.0273186	0.00469231	5.8275e-09	8.23452
3	152678677	rs4679997	C	G	0.581451	-0.0231112	0.00378113	9.84903e-10	9.00661
3	152679715	rs2102804	G	A	0.581068	-0.0231171	0.0037739	9.06195e-10	9.04278
3	152681161	rs11293699	TG	T	0.619397	-0.0232142	0.00382164	1.24748e-09	8.90397
3	152681904	rs10935897	A	G	0.619444	-0.0231866	0.00382197	1.30907e-09	8.88304
3	152682077	rs67232345	T	G	0.19571	0.0275847	0.00467718	3.69377e-09	8.43253
3	152682796	rs66465763	C	CA	0.618524	-0.0235292	0.00382383	7.60795e-10	9.11873
3	152682801	rs71623440	T	C	0.615534	-0.0237137	0.00384279	6.80567e-10	9.16713
3	152683166	rs1949384	T	C	0.618589	-0.0235245	0.00382393	7.6743e-10	9.11496
3	152684776	rs2090446	C	T	0.618449	-0.0234686	0.00382331	8.36356e-10	9.07761
3	152684948	rs1949386	G	A	0.196163	0.0277372	0.00467482	2.97519e-09	8.52648
3	152685236	rs1949385	G	C	0.196161	0.0277516	0.00467483	2.92053e-09	8.53454
3	152686818	rs4679689	C	T	0.618701	-0.0233552	0.00382385	1.01277e-09	8.99449
3	152687752	rs12495095	C	T	0.196464	0.0277817	0.00467314	2.77111e-09	8.55735
3	152688452	rs9871360	G	A	0.618449	-0.0234686	0.00382331	8.36356e-10	9.07761
3	152688574	rs1914355	C	T	0.618589	-0.0235245	0.00382393	7.6743e-10	9.11496
3	152689478	rs1580255	G	A	0.618449	-0.0234686	0.00382331	8.36356e-10	9.07761
3	152690265	rs12491267	A	G	0.196161	0.0277516	0.00467483	2.92053e-09	8.53454
3	152690534	rs35674198	T	C	0.1962	0.0277019	0.00467531	3.12733e-09	8.50483
3	152691340	rs6769082	G	C	0.618589	-0.0235245	0.00382393	7.6743e-10	9.11496
3	152692207	rs2090445	A	T	0.618777	-0.0234934	0.00382479	8.14926e-10	9.08888
3	152692272	rs1841545	C	T	0.196161	0.0277516	0.00467483	2.92053e-09	8.53454
3	152693137	rs9821863	C	A	0.618449	-0.0234686	0.00382331	8.36356e-10	9.07761
3	152693308	rs9859756	A	C	0.618182	-0.0233511	0.0038249	1.03048e-09	8.98696
3	152693435	rs143777617	C	A	0.196161	0.0277516	0.00467483	2.92053e-09	8.53454
3	152693877	rs138815333	C	A	0.19626	0.0276968	0.00467461	3.13112e-09	8.5043
3	152695195	rs9832904	G	A	0.618449	-0.0234686	0.00382331	8.36356e-10	9.07761
3	152695513	rs13086507	G	C	0.196159	0.0277488	0.00467487	2.93175e-09	8.53287
3	152696295	rs73158648	T	C	0.196159	0.0277488	0.00467487	2.93175e-09	8.53287
3	152697392	rs9835403	T	C	0.619062	-0.0236027	0.00382457	6.78943e-10	9.16817
3	152697788	rs9816371	G	T	0.618745	-0.023464	0.00382364	8.45432e-10	9.07292
3	152697840	rs1850422	T	A	0.618655	-0.0235126	0.00382402	7.83459e-10	9.10598
3	152699691	rs9826861	G	A	0.619279	-0.0236657	0.00382565	6.18521e-10	9.20865
3	152700541	rs140691790	C	T	0.195768	0.0282502	0.00467882	1.56524e-09	8.80542
3	152701705	rs6763518	A	T	0.619398	-0.0235871	0.00382674	7.12279e-10	9.14735
3	152702373	rs11712631	G	T	0.328093	0.0238309	0.00396027	1.77572e-09	8.75063
3	152703802	rs9848115	C	T	0.61939	-0.0234054	0.00382635	9.56562e-10	9.01929
3	152704217	rs34957473	T	C	0.328121	0.0236472	0.00395962	2.34771e-09	8.62936
3	152704509	rs13065792	A	C	0.328121	0.0236472	0.00395962	2.34771e-09	8.62936
3	152705469	rs1517246	T	C	0.618701	-0.0233312	0.00382558	1.07176e-09	8.9699
3	152706028	rs1870720	G	A	0.61939	-0.0234054	0.00382635	9.56562e-10	9.01929
3	152706365	rs2063948	A	C	0.618776	-0.0232713	0.00382509	1.17623e-09	8.92951
3	152706925	rs6762709	A	G	0.61939	-0.0234054	0.00382635	9.56562e-10	9.01929
3	152707769	rs17383287	G	C	0.328121	0.0236472	0.00395962	2.34771e-09	8.62936
3	152708261	rs17442668	C	T	0.328121	0.0236472	0.00395962	2.34771e-09	8.62936
3	152712661	rs34928986	T	A	0.195811	0.0279686	0.00467856	2.26358e-09	8.6452
3	152712817	rs34561239	A	G	0.328117	0.0236466	0.00395963	2.3503e-09	8.62888
3	152712994	rs13083426	G	C	0.328091	0.0236244	0.00395985	2.43706e-09	8.61313
3	152713514	rs13088123	A	G	0.328117	0.0236466	0.00395963	2.3503e-09	8.62888
3	152713579	rs1850424	G	T	0.618777	-0.0232711	0.00382507	1.17632e-09	8.92947
3	152713659	rs13088939	G	A	0.328117	0.0236466	0.00395963	2.3503e-09	8.62888
3	152714253	rs9877505	C	T	0.619307	-0.0233317	0.00382615	1.07705e-09	8.96776
3	152715839	rs35497231	C	T	0.619441	-0.0227568	0.00383734	3.02946e-09	8.51864
3	152716925	rs12054173	A	T	0.327736	0.0226585	0.00397128	1.16172e-08	7.9349
3	152723823	rs9289869	C	T	0.614586	-0.022435	0.00382973	4.69184e-09	8.32866
3	152733616	rs4680003	A	G	0.614221	-0.0226026	0.00382764	3.53225e-09	8.45195
3	152733943	rs12495424	T	C	0.330581	0.0227166	0.00396237	9.88261e-09	8.00513
3	152737746	rs1461163	G	A	0.614345	-0.0223793	0.00382687	4.98796e-09	8.30208
3	152738565	rs34988051	T	C	0.330628	0.0226263	0.00396203	1.12669e-08	7.94819
3	152743291	rs1599397	A	T	0.614351	-0.0223999	0.00382697	4.83364e-09	8.31573
3	152744778	rs66887097	AG	A	0.614095	-0.0223054	0.00382915	5.71741e-09	8.2428
3	152750217	rs10433454	T	C	0.329999	0.0226713	0.00396923	1.12024e-08	7.95069
3	170912731	rs13073970	G	T	0.198988	-0.0290817	0.00466043	4.38399e-10	9.35813
3	170915454	rs61793002	A	G	0.198926	-0.0290411	0.00465906	4.58107e-10	9.33903
3	170915630	rs68055107	T	C	0.198545	-0.0290822	0.00466474	4.54586e-10	9.34238
3	170919440	rs35980980	C	T	0.198605	-0.0292014	0.00466336	3.81419e-10	9.4186
3	170919875	rs6772274	C	T	0.199066	-0.0290425	0.00465679	4.48427e-10	9.34831
3	170921919	rs35851757	C	A	0.199111	-0.0290009	0.004656	4.71552e-10	9.32647
3	170922222	rs34990433	T	A	0.198907	-0.029196	0.00465926	3.7091e-10	9.43073
3	170922480	rs13059186	C	T	0.19911	-0.0290304	0.00465597	4.52782e-10	9.34411
3	170923555	rs9754921	C	T	0.197559	-0.0293801	0.00467448	3.28334e-10	9.48368
3	170924995	rs75179537	G	C	0.199251	-0.0292192	0.0046535	3.41765e-10	9.46627
3	170930719	rs35068538	C	T	0.199531	-0.0294393	0.00464724	2.3835e-10	9.62279
3	170945085	rs34611289	A	G	0.199526	-0.0296247	0.00464706	1.83598e-10	9.73613
3	170948310	rs71306686	C	T	0.199617	-0.0295606	0.00464513	1.9743e-10	9.70459
3	170953520	rs7642480	T	G	0.199518	-0.0295212	0.00464761	2.13277e-10	9.67106
3	170968784	rs9875793	A	G	0.20578	-0.0289831	0.00459497	2.84275e-10	9.54626
3	170977637	rs1905505	G	A	0.241449	-0.0260117	0.00434054	2.06835e-09	8.68438
3	170978258	rs10653660	T	TGAA	0.240324	-0.0258779	0.00434425	2.57789e-09	8.58874
3	170981351	rs6771575	A	G	0.205893	-0.0289909	0.00459397	2.78668e-10	9.55491
3	170982937	rs9829457	T	C	0.205689	-0.0286885	0.00459636	4.34371e-10	9.36214
3	170989993	rs12696316	G	C	0.206232	-0.0287183	0.00458487	3.76985e-10	9.42368
3	170991404	rs1604038	C	T	0.240665	-0.0258109	0.00433676	2.66037e-09	8.57506
3	170992657	rs9845527	A	T	0.20623	-0.0287184	0.00458491	3.77052e-10	9.4236
3	170993925	rs7630490	C	T	0.203981	-0.0270768	0.00463027	4.99252e-09	8.30168
3	171006940	rs1499821	C	T	0.199126	-0.0280846	0.00464735	1.51506e-09	8.81957
3	171009562	rs1879442	G	A	0.237148	-0.0261103	0.00436017	2.12446e-09	8.67275
3	171011340	rs28720688	A	G	0.203226	-0.0280735	0.00461546	1.1862e-09	8.92584
3	171014810	rs7356034	G	A	0.206247	-0.0297739	0.00459714	9.41096e-11	10.0264
3	171015287	rs9873618	G	A	0.2062	-0.0298631	0.00459723	8.28186e-11	10.0819
3	171016588	rs61791109	T	C	0.233937	-0.0260388	0.00440374	3.36953e-09	8.47243
3	171016649	rs73169730	A	G	0.235043	-0.0267355	0.00439422	1.17335e-09	8.93057
3	171016654	rs67481408	T	TA	0.205277	-0.0301278	0.00461716	6.81395e-11	10.1666
3	171017310	rs11924032	G	A	0.205201	-0.0301387	0.00461621	6.64821e-11	10.1773
3	171025262	rs2129019	C	A	0.233671	-0.026408	0.00443511	2.61786e-09	8.58205
3	171026283	rs9828378	C	G	0.202238	-0.0279963	0.0046454	1.67774e-09	8.77528
3	171027026	rs5396	T	C	0.235865	-0.0271987	0.00440433	6.61544e-10	9.17944
3	171033108	rs9837316	G	T	0.200141	-0.0280007	0.00466341	1.92583e-09	8.71538
3	171039545	rs9841632	C	A	0.198099	-0.0287912	0.00469803	8.90287e-10	9.05047
3	185779505	rs11706322	C	T	0.159478	0.0296947	0.0050768	4.95339e-09	8.3051
3	185779764	rs5855072	T	TA	0.249862	0.031187	0.00429966	4.08594e-13	12.3887
3	185779847	rs4376068	A	C	0.238915	0.0327045	0.00436544	6.83856e-14	13.165
3	185786083	chr3:185786083_CT_C	CT	C	0.163509	0.0279444	0.00503426	2.84785e-08	7.54548
3	185786085	rs115483294	T	A	0.159643	0.0293524	0.00507193	7.17069e-09	8.14444
3	185788196	rs9841201	G	A	0.251803	0.0308911	0.00427239	4.8392e-13	12.3152
3	185788215	rs11716491	T	C	0.161504	0.0289581	0.00503976	9.16003e-09	8.0381
3	185788613	rs73061075	A	C	0.161504	0.0289581	0.00503976	9.16003e-09	8.0381
3	185789069	rs4389513	T	G	0.251801	0.0308799	0.00427239	4.93359e-13	12.3068
3	185789104	rs4414887	C	T	0.240729	0.0321809	0.0043387	1.2029e-13	12.9198
3	185789145	rs4490396	T	A	0.161504	0.0289581	0.00503976	9.16003e-09	8.0381
3	185789511	rs11705729	A	T	0.251806	0.030859	0.00427225	5.10523e-13	12.292
3	185790241	rs6765808	C	T	0.251806	0.030859	0.00427225	5.10523e-13	12.292
3	185790803	rs11927381	T	C	0.251842	0.0308109	0.00427228	5.54746e-13	12.2559
3	185792218	rs7619401	G	A	0.240735	0.0321586	0.00433856	1.24815e-13	12.9037
3	185792330	rs11925294	C	T	0.161506	0.0289489	0.0050397	9.25504e-09	8.03362
3	185792402	rs11929397	T	C	0.240735	0.0321586	0.00433856	1.24815e-13	12.9037
3	185792624	rs11925455	G	A	0.161506	0.0289489	0.0050397	9.25504e-09	8.03362
3	185793096	rs16860234	A	C	0.172387	0.0287852	0.00491058	4.58648e-09	8.33852
3	185793899	rs4402960	G	T	0.240781	0.0322292	0.00433871	1.10606e-13	12.9562
3	185795291	rs35909974	C	T	0.172352	0.0287466	0.00491199	4.85784e-09	8.31356
3	185795508	rs7640539	T	A	0.240767	0.0321633	0.00433823	1.23274e-13	12.9091
3	185795604	rs7651090	A	G	0.240781	0.0322161	0.00433806	1.12209e-13	12.95
3	185795858	rs7631557	G	C	0.240767	0.0321633	0.00433823	1.23274e-13	12.9091
3	185796401	rs9808924	G	A	0.251258	0.0305639	0.00427807	9.0866e-13	12.0416
3	185796435	rs6786649	C	A	0.240767	0.0321633	0.00433823	1.23274e-13	12.9091
3	185797143	rs7646518	T	C	0.241074	0.0321886	0.00433869	1.18679e-13	12.9256
3	185797822	rs11716713	G	C	0.23989	0.0319727	0.00434701	1.91791e-13	12.7172
3	185797847	rs7637773	G	A	0.240198	0.0320072	0.004344	1.73939e-13	12.7596
3	185798732	rs4686696	G	A	0.240771	0.0321378	0.00433815	1.28722e-13	12.8903
3	185799019	rs73061095	T	G	0.251685	0.030726	0.00427353	6.51698e-13	12.186
3	185800453	rs11928319	G	C	0.239913	0.0320868	0.00434855	1.6064e-13	12.7941
3	185801122	rs35510946	G	A	0.238573	0.0326484	0.00435239	6.35647e-14	13.1968
3	185801133	rs76922886	G	A	0.238573	0.0326484	0.00435239	6.35647e-14	13.1968
3	185802060	rs7633811	C	G	0.238579	0.0326148	0.00435243	6.74544e-14	13.171
3	185802234	rs10544430	TAG	T	0.238579	0.0326148	0.00435243	6.74544e-14	13.171
3	185802297	rs11269661	G	GTGTTCTTGACTAACCAAGACA	0.237053	0.0330093	0.00436513	3.99143e-14	13.3989
3	185802554	rs10428126	T	C	0.238579	0.0326148	0.00435243	6.74544e-14	13.171
3	185802790	rs6767484	A	G	0.238603	0.0325611	0.00435226	7.39263e-14	13.1312
3	185803160	rs9854769	A	G	0.249907	0.031324	0.00428717	2.75672e-13	12.5596
3	185803208	rs34782298	G	A	0.238831	0.0326166	0.00435459	6.9173e-14	13.1601
3	185803338	rs7615045	A	G	0.249909	0.0313271	0.00428715	2.74125e-13	12.5621
3	185804659	rs7640744	G	A	0.170367	0.0291797	0.00493431	3.35389e-09	8.47445
3	185805582	rs66513933	T	C	0.170278	0.029175	0.004935	3.39037e-09	8.46975
3	185806065	rs7646519	G	A	0.249644	0.0312575	0.00428495	3.008e-13	12.5217
3	185806293	rs4686392	A	G	0.238418	0.0310985	0.00435265	9.06031e-13	12.0429
3	185807411	rs13060777	A	G	0.159461	0.0296823	0.0050656	4.65045e-09	8.3325
3	185808274	rs7630554	A	G	0.249655	0.0312529	0.00428516	3.04029e-13	12.5171
3	185808557	rs73063004	C	T	0.249655	0.0312529	0.00428516	3.04029e-13	12.5171
3	185808902	rs11711477	T	A	0.249656	0.0312854	0.00428514	2.87285e-13	12.5417
3	185809107	rs4453875	T	C	0.1705	0.0275323	0.00492816	2.3181e-08	7.63487
3	185811292	rs1470579	A	C	0.249728	0.0312997	0.00428425	2.77099e-13	12.5574
3	185811386	rs1470580	T	A	0.249708	0.0312294	0.00428434	3.13395e-13	12.5039
3	185812502	rs6769511	T	C	0.249722	0.0313541	0.00428417	2.51864e-13	12.5988
3	185812534	rs9837654	G	A	0.170535	0.0275294	0.00492709	2.30966e-08	7.63645
3	185816694	rs9859406	G	A	0.249579	0.0311792	0.00428768	3.56458e-13	12.448
3	185818435	rs6444082	G	T	0.237396	0.0314496	0.00435979	5.47661e-13	12.2615
3	185819848	chr3:185819848_G_GT	G	GT	0.250413	0.0311737	0.00428542	3.49802e-13	12.4562
3	185829531	rs6444084	A	G	0.184495	0.0271873	0.00479456	1.42691e-08	7.8456
3	185830129	rs764129	C	T	0.258328	0.0309994	0.00427423	4.10828e-13	12.3863
3	185830874	rs720389	T	C	0.184739	0.0273606	0.00479039	1.12162e-08	7.95015
3	185830895	rs720390	G	A	0.168695	0.0288307	0.00495396	5.90699e-09	8.22863
4	1252250	rs72501962	A	T	0.338769	-0.0351181	0.00392539	3.71511e-19	18.43
4	1284136	rs1732102	T	C	0.490805	0.0255391	0.0037285	7.43003e-12	11.129
4	1284349	rs1680081	T	C	0.567596	0.0306679	0.00376582	3.86274e-16	15.4131
4	1284817	rs35945848	G	GCA	0.49028	0.0255852	0.00373058	6.99965e-12	11.1549
4	1285336	rs1620928	C	T	0.490807	0.0255493	0.00372818	7.25905e-12	11.1391
4	1285833	rs1680074	G	A	0.490551	0.0253181	0.00372748	1.10807e-11	10.9554
4	1286549	rs1680073	G	A	0.490548	0.0253798	0.00372733	9.85836e-12	11.0062
4	1286693	rs4974583	T	C	0.56759	0.0305909	0.00376467	4.47942e-16	15.3488
4	1287004	rs10024013	C	T	0.486583	0.025574	0.00374747	8.86827e-12	11.0522
4	1287726	rs34026785	G	GAGT	0.432632	-0.030622	0.00377489	5.01752e-16	15.2995
4	1287907	rs1680072	T	G	0.490844	0.0254639	0.00372801	8.5005e-12	11.0706
4	1287973	rs1732100	C	T	0.490588	0.025327	0.00372725	1.08673e-11	10.9639
4	1288679	rs34808560	ATC	A	0.490879	0.0255541	0.00372802	7.17993e-12	11.1439
4	1288908	rs1732099	T	C	0.490592	0.0253427	0.00372718	1.0544e-11	10.977
4	1288934	rs922698	C	T	0.490852	0.0254712	0.0037277	8.35151e-12	11.0782
4	1289244	rs9631804	A	T	0.49012	0.0255169	0.00373283	8.18742e-12	11.0869
4	1289247	rs9631805	T	C	0.49012	0.0255169	0.00373283	8.18742e-12	11.0869
4	1289820	rs17164589	G	T	0.432455	-0.0305272	0.00376361	5.05298e-16	15.2965
4	1290448	rs73069965	C	T	0.432491	-0.0305583	0.00376331	4.6958e-16	15.3283
4	1290727	rs55875205	T	C	0.431652	-0.0306108	0.00376289	4.15442e-16	15.3815
4	1290907	rs4974585	T	C	0.431653	-0.0306094	0.00376288	4.16686e-16	15.3802
4	1290944	rs4974586	G	C	0.431653	-0.0306094	0.00376288	4.16686e-16	15.3802
4	1290953	rs2178442	C	T	0.431653	-0.0306094	0.00376288	4.16686e-16	15.3802
4	1291033	rs2178441	A	G	0.431653	-0.0306094	0.00376288	4.16686e-16	15.3802
4	1291176	rs2141653	T	A	0.431492	-0.0305036	0.00376335	5.29556e-16	15.2761
4	1291641	rs4974587	C	G	0.431618	-0.0305963	0.00376249	4.25767e-16	15.3708
4	1292022	rs4974588	C	T	0.431674	-0.0304683	0.00376289	5.67463e-16	15.2461
4	1292439	rs73069970	A	T	0.431618	-0.0305963	0.00376249	4.25767e-16	15.3708
4	1292532	rs36051935	C	T	0.432027	-0.0306605	0.00376419	3.81285e-16	15.4188
4	1292551	rs35385487	A	G	0.432027	-0.0306605	0.00376419	3.81285e-16	15.4188
4	1292590	rs73795288	C	T	0.431463	-0.0304723	0.00376355	5.69037e-16	15.2449
4	1292597	rs73069973	C	T	0.431463	-0.0304723	0.00376355	5.69037e-16	15.2449
4	1292689	rs73069974	C	A	0.431618	-0.0305963	0.00376249	4.25767e-16	15.3708
4	1292716	rs73069976	T	C	0.431618	-0.0305963	0.00376249	4.25767e-16	15.3708
4	1293348	rs78147894	A	G	0.431618	-0.0305963	0.00376249	4.25767e-16	15.3708
4	1293383	rs147893865	C	T	0.430248	-0.0305948	0.00377222	5.0788e-16	15.2942
4	1293564	rs4974589	T	C	0.432129	-0.0305877	0.003766	4.61877e-16	15.3355
4	1293689	rs4974590	A	G	0.431618	-0.0305963	0.00376249	4.25767e-16	15.3708
4	1294190	rs73069979	A	G	0.431618	-0.0305963	0.00376249	4.25767e-16	15.3708
4	1294213	rs113254479	A	G	0.431618	-0.0305963	0.00376249	4.25767e-16	15.3708
4	1294243	rs1344301	T	C	0.431618	-0.0305963	0.00376249	4.25767e-16	15.3708
4	1294281	rs73796048	C	G	0.43186	-0.0306535	0.00376359	3.83063e-16	15.4167
4	1294338	rs73069980	C	T	0.43187	-0.0304733	0.00376209	5.53387e-16	15.257
4	1294345	rs73069981	A	G	0.43187	-0.0304733	0.00376209	5.53387e-16	15.257
4	1294440	rs73069982	T	G	0.431618	-0.0305963	0.00376249	4.25767e-16	15.3708
4	1294497	rs76731644	G	A	0.431618	-0.0305963	0.00376249	4.25767e-16	15.3708
4	1294693	rs79680136	T	G	0.430406	-0.031157	0.00377489	1.5478e-16	15.8103
4	1294703	rs114327728	T	C	0.430406	-0.031157	0.00377489	1.5478e-16	15.8103
4	1297614	rs73069998	G	A	0.430111	-0.0302873	0.00376601	8.88464e-16	15.0514
4	1297675	rs73069999	C	G	0.42853	-0.0300995	0.0037729	1.50029e-15	14.8238
4	1297852	rs2293633	T	C	0.508754	-0.025556	0.00372447	6.83365e-12	11.1653
4	1298181	rs11723894	C	T	0.430391	-0.0302323	0.00377051	1.082e-15	14.9658
4	1298182	rs11723920	C	T	0.430391	-0.0302323	0.00377051	1.082e-15	14.9658
4	1298226	rs11729031	T	C	0.431623	-0.030588	0.00376244	4.33211e-16	15.3633
4	1298235	rs11729033	T	G	0.431623	-0.030588	0.00376244	4.33211e-16	15.3633
4	1298868	rs35996294	AATT	A	0.430756	-0.0304491	0.00376836	6.51562e-16	15.186
4	1298984	rs11939426	T	C	0.431623	-0.030588	0.00376244	4.33211e-16	15.3633
4	1299417	rs1316487	C	T	0.431623	-0.030588	0.00376244	4.33211e-16	15.3633
4	1299457	rs6819243	T	C	0.431617	-0.0305742	0.00376238	4.46072e-16	15.3506
4	1299514	rs6837701	C	T	0.431617	-0.0305742	0.00376238	4.46072e-16	15.3506
4	1299540	rs6814328	A	T	0.431628	-0.0305771	0.00376246	4.43941e-16	15.3527
4	1299604	rs59579894	GC	G	0.431617	-0.0305742	0.00376238	4.46072e-16	15.3506
4	1300098	rs11247985	C	G	0.43079	-0.0303967	0.00376818	7.27821e-16	15.138
4	1300103	rs35317516	C	T	0.43023	-0.0300318	0.00377199	1.70775e-15	14.7676
4	1300440	rs12508297	T	G	0.431617	-0.0305742	0.00376238	4.46072e-16	15.3506
4	1300580	rs12503555	C	T	0.431617	-0.0305742	0.00376238	4.46072e-16	15.3506
4	1300676	rs56887292	T	A	0.431617	-0.0305742	0.00376238	4.46072e-16	15.3506
4	1300765	rs61367508	A	G	0.431617	-0.0305742	0.00376238	4.46072e-16	15.3506
4	1300792	rs60555464	C	T	0.431617	-0.0305742	0.00376238	4.46072e-16	15.3506
4	1301058	rs11936387	C	T	0.431617	-0.0305742	0.00376238	4.46072e-16	15.3506
4	1301690	rs6599296	C	G	0.431617	-0.0305742	0.00376238	4.46072e-16	15.3506
4	1301726	rs143016100	G	GTAAA	0.431407	-0.0306295	0.00376396	4.06404e-16	15.391
4	1301733	rs75023965	T	C	0.431407	-0.0306295	0.00376396	4.06404e-16	15.391
4	1301783	rs6599297	G	C	0.431407	-0.0306295	0.00376396	4.06404e-16	15.391
4	1301966	rs138442398	TAAG	T	0.431618	-0.0305785	0.00376244	4.42297e-16	15.3543
4	1302105	rs6829118	A	G	0.431618	-0.0305785	0.00376244	4.42297e-16	15.3543
4	1302200	rs6852991	C	G	0.431615	-0.0305749	0.0037624	4.45602e-16	15.3511
4	1302203	rs6853002	C	T	0.507936	-0.025788	0.00372804	4.62191e-12	11.3352
4	1302240	rs79358245	T	G	0.431612	-0.0305879	0.00376239	4.32918e-16	15.3636
4	1302375	rs58847530	T	C	0.431616	-0.0305895	0.00376234	4.31073e-16	15.3654
4	1302548	rs148865237	C	T	0.429831	-0.0304984	0.00377056	6.08379e-16	15.2158
4	1302590	rs57415102	T	C	0.431616	-0.0305895	0.00376234	4.31073e-16	15.3654
4	1302755	rs113332232	T	C	0.431368	-0.0305447	0.00376434	4.92683e-16	15.3074
4	1302769	rs79143022	C	T	0.431616	-0.0305895	0.00376234	4.31073e-16	15.3654
4	1302880	rs73071929	C	T	0.431616	-0.0305895	0.00376234	4.31073e-16	15.3654
4	1302894	rs73071932	G	A	0.431616	-0.0305895	0.00376234	4.31073e-16	15.3654
4	1303050	rs73071934	C	T	0.431616	-0.0305895	0.00376234	4.31073e-16	15.3654
4	1303441	rs61359788	A	G	0.429371	-0.0304423	0.00377216	7.06927e-16	15.1506
4	1303452	rs55955526	G	C	0.42937	-0.0304428	0.00377217	7.06221e-16	15.1511
4	1303472	rs58572555	T	C	0.431117	-0.0306957	0.00376411	3.52459e-16	15.4529
4	1303592	rs56758128	C	T	0.4312	-0.0306173	0.00376487	4.24309e-16	15.3723
4	1303600	rs60897436	G	A	0.4312	-0.0306212	0.00376491	4.20943e-16	15.3758
4	1303635	rs75548562	G	T	0.429431	-0.0309357	0.00377803	2.6706e-16	15.5734
4	1303665	rs60133030	G	T	0.431625	-0.0306631	0.00376222	3.66039e-16	15.4365
4	1303756	rs56085572	G	A	0.431616	-0.0306689	0.00376212	3.60745e-16	15.4428
4	1304109	rs73072001	G	C	0.431338	-0.0306375	0.00376314	3.93575e-16	15.405
4	1304142	rs73073703	G	T	0.43154	-0.0308617	0.00376242	2.37119e-16	15.625
4	1304228	rs56404604	A	G	0.431611	-0.0306876	0.00376202	3.456e-16	15.4614
4	1304400	rs4974547	C	T	0.431611	-0.0306876	0.00376202	3.456e-16	15.4614
4	1304607	rs4974592	A	C	0.431612	-0.0306794	0.00376211	3.5247e-16	15.4529
4	1304835	rs4974593	A	G	0.431615	-0.0306881	0.00376213	3.45816e-16	15.4612
4	1305381	rs7666876	G	C	0.431616	-0.0306897	0.00376212	3.44587e-16	15.4627
4	1305418	rs7671585	G	A	0.431616	-0.0306897	0.00376212	3.44587e-16	15.4627
4	1305433	rs7696746	A	G	0.431616	-0.0306897	0.00376212	3.44587e-16	15.4627
4	1305682	rs74478546	G	A	0.431613	-0.0306997	0.0037621	3.36946e-16	15.4724
4	1305729	rs59944614	A	G	0.431613	-0.0306997	0.0037621	3.36946e-16	15.4724
4	1307213	rs4974595	C	T	0.431532	-0.0306587	0.00376137	3.63951e-16	15.439
4	1310373	rs17164620	A	G	0.431774	-0.0306226	0.00376081	3.90069e-16	15.4089
4	1310955	rs7672093	C	A	0.431703	-0.0306143	0.00375943	3.87589e-16	15.4116
4	1311230	rs6599299	T	C	0.432411	-0.0302374	0.003759	8.76052e-16	15.0575
4	1311481	rs6599300	G	A	0.431727	-0.0305975	0.00375903	3.99271e-16	15.3987
4	1313901	rs6826029	A	G	0.508695	-0.0255484	0.00371707	6.30002e-12	11.2007
4	1314748	rs11247990	G	C	0.431469	-0.0305818	0.00375202	3.64511e-16	15.4383
4	1314776	rs11247991	A	G	0.431488	-0.0306805	0.00375199	2.92999e-16	15.5331
4	1316113	rs6815464	C	G	0.431461	-0.0308409	0.00374767	1.89769e-16	15.7218
4	1316310	rs35420448	GGGCAGTTGTCCACTGCTGTGGGGGCCCAT	G	0.426076	-0.0301879	0.00378411	1.50381e-15	14.8228
4	1316394	rs60640478	A	C	0.430688	-0.0310263	0.0037548	1.43095e-16	15.8444
4	6262067	rs28529265	C	G	0.010402	-0.111506	0.0183245	1.16696e-09	8.93295
4	6262076	rs560127499	C	T	0.0104019	-0.111506	0.0183244	1.16693e-09	8.93295
4	6262667	rs4689386	C	T	0.933733	0.0516848	0.00747581	4.74442e-12	11.3238
4	6263038	rs11731754	T	C	0.933695	0.0521587	0.00747302	2.97289e-12	11.5268
4	6263524	rs11726771	C	T	0.934661	0.0507438	0.00753109	1.61286e-11	10.7924
4	6265274	rs4688982	C	T	0.933478	0.0522875	0.00745707	2.36301e-12	11.6265
4	6266657	rs557562585	G	GACTC	0.0109368	-0.115371	0.0178517	1.03134e-10	9.9866
4	6266660	rs565283909	T	C	0.0109368	-0.115371	0.0178517	1.03134e-10	9.9866
4	6266784	rs148537544	C	G	0.0109368	-0.115371	0.0178517	1.03134e-10	9.9866
4	6267344	rs140127258	T	C	0.01094	-0.115078	0.017849	1.14202e-10	9.94232
4	6267637	rs115535967	A	C	0.0109497	-0.114371	0.0178411	1.45482e-10	9.83719
4	6269316	rs4320200	A	T	0.932591	0.0520894	0.0074113	2.09878e-12	11.678
4	6269344	rs13107806	T	C	0.932594	0.0520401	0.00741145	2.20323e-12	11.6569
4	6269423	rs13127445	C	G	0.932593	0.0520522	0.00741136	2.17626e-12	11.6623
4	6269620	rs181843156	C	T	0.010993	-0.114232	0.0177998	1.38839e-10	9.85749
4	6270363	rs571212929	C	G	0.0110061	-0.113369	0.0177887	1.85774e-10	9.73101
4	6270489	rs186415193	C	A	0.0110061	-0.113369	0.0177887	1.85774e-10	9.73101
4	6270749	rs551239114	A	T	0.0110059	-0.113381	0.0177887	1.85018e-10	9.73278
4	6270879	rs112030398	C	A	0.0110059	-0.113381	0.0177887	1.85018e-10	9.73278
4	6273567	rs35489470	GC	G	0.932537	0.0532625	0.00741814	7.00293e-13	12.1547
4	6274036	rs556546980	T	C	0.00998164	-0.109704	0.0186782	4.27964e-09	8.36859
4	6274221	rs766486951	GTATTTTTAA	G	0.0110477	-0.113873	0.0177547	1.42448e-10	9.84634
4	6274854	rs10002743	G	A	0.933906	0.0534748	0.00749394	9.67174e-13	12.0145
4	6275322	rs6833959	G	A	0.933902	0.0535916	0.00749364	8.61676e-13	12.0647
4	6275870	rs10937713	G	A	0.93357	0.0538131	0.00747392	6.04486e-13	12.2186
4	6276412	rs111823345	C	T	0.0110673	-0.113633	0.0177365	1.49147e-10	9.82638
4	6276524	rs4558932	C	T	0.933553	0.0538907	0.00747251	5.54628e-13	12.256
4	6277196	rs79271440	G	C	0.0110744	-0.113752	0.0177292	1.40257e-10	9.85307
4	6277246	rs112770295	G	C	0.0110744	-0.113752	0.0177292	1.40257e-10	9.85307
4	6277777	rs28420833	G	A	0.932354	0.0535097	0.00740397	4.95606e-13	12.3049
4	6277963	rs561390520	T	C	0.0110807	-0.113575	0.017724	1.47945e-10	9.8299
4	6278722	rs4689391	G	A	0.932356	0.0535209	0.00740391	4.89893e-13	12.3099
4	6278740	rs58630370	T	C	0.0661304	-0.0534984	0.00748854	9.10532e-13	12.0407
4	6280200	rs6833032	C	T	0.0110803	-0.11359	0.0177238	1.47034e-10	9.83258
4	6280614	rs10009208	A	G	0.0662264	-0.053041	0.00748238	1.35911e-12	11.8667
4	6280869	rs3889821	C	T	0.932353	0.0534204	0.00740304	5.37982e-13	12.2692
4	6282257	rs77135664	T	C	0.0111016	-0.112745	0.0177049	1.92093e-10	9.71649
4	6283267	rs183938823	C	T	0.011133	-0.111053	0.017678	3.35222e-10	9.47467
4	6284070	rs4688986	C	A	0.931723	0.0529469	0.00735679	6.18419e-13	12.2087
4	6284801	rs9993624	C	T	0.93171	0.0529076	0.00735589	6.38982e-13	12.1945
4	6284984	rs3821940	C	A	0.93171	0.0529076	0.00735589	6.38982e-13	12.1945
4	6285150	rs1418950298	A	AAGAGTTGCGTCCAGGG	0.0111395	-0.111271	0.0176727	3.05843e-10	9.5145
4	6285227	rs3821941	A	G	0.932595	0.052118	0.00740239	1.9211e-12	11.7164
4	6286579	rs189549489	A	G	0.0111428	-0.111352	0.01767	2.95176e-10	9.52992
4	6286964	rs181271017	A	G	0.0111428	-0.11135	0.0176699	2.95285e-10	9.52976
4	6287753	rs544404823	G	A	0.0111461	-0.111152	0.0176673	3.15492e-10	9.50101
4	6288259	rs4458523	T	G	0.931492	0.0530574	0.00734366	5.03779e-13	12.2978
4	6288823	rs111852841	A	G	0.0111494	-0.111205	0.0176646	3.07531e-10	9.51211
4	6290010	rs6446479	G	C	0.931639	0.0532805	0.00735112	4.2526e-13	12.3713
4	6290176	rs4280817	G	T	0.931562	0.0534967	0.00734692	3.3175e-13	12.4792
4	6290580	rs75990806	A	G	0.0111509	-0.111683	0.0176617	2.56492e-10	9.59093
4	6290916	rs11732178	G	C	0.931516	0.0539113	0.0073447	2.14439e-13	12.6687
4	6290989	rs11732208	G	C	0.931561	0.0536623	0.00734431	2.75302e-13	12.5602
4	6291028	rs55640037	C	CAGGGGCATG	0.931561	0.0536623	0.00734431	2.75302e-13	12.5602
4	6291188	rs10010131	A	G	0.931547	0.0535916	0.00734358	2.9409e-13	12.5315
4	6291623	rs10012946	T	C	0.931561	0.0536623	0.00734431	2.75302e-13	12.5602
4	6291719	rs13101355	T	C	0.931561	0.0536623	0.00734431	2.75302e-13	12.5602
4	6291747	rs13147655	A	G	0.931539	0.0537331	0.00734542	2.58349e-13	12.5878
4	6291969	rs1801213	C	G	0.932033	0.0526465	0.00736978	9.13652e-13	12.0392
4	6292044	rs201476662	C	T	0.0111533	-0.111275	0.0176595	2.96248e-10	9.52834
4	6292075	rs7655482	T	C	0.0674656	-0.054104	0.00739857	2.63033e-13	12.58
4	6292111	rs11729672	A	G	0.931561	0.0536623	0.00734431	2.75302e-13	12.5602
4	6292192	rs11725500	C	G	0.931561	0.0536623	0.00734431	2.75302e-13	12.5602
4	6292240	rs4416547	G	A	0.931561	0.0536623	0.00734431	2.75302e-13	12.5602
4	6292274	rs4308429	A	G	0.931512	0.0534071	0.007346	3.6068e-13	12.4429
4	6292368	rs4308430	A	G	0.931561	0.0536623	0.00734431	2.75302e-13	12.5602
4	6292578	rs4467645	C	T	0.931561	0.0536623	0.00734431	2.75302e-13	12.5602
4	6292687	rs10016157	T	C	0.931561	0.0536623	0.00734431	2.75302e-13	12.5602
4	6292790	rs13128674	C	T	0.931561	0.0536623	0.00734431	2.75302e-13	12.5602
4	6292817	rs13103357	A	G	0.931561	0.0536623	0.00734431	2.75302e-13	12.5602
4	6292880	rs10026334	G	A	0.931514	0.0538293	0.00734461	2.32921e-13	12.6328
4	6292903	rs13108780	A	G	0.931514	0.0538293	0.00734461	2.32921e-13	12.6328
4	6292928	rs13114527	T	G	0.931514	0.0538293	0.00734461	2.32921e-13	12.6328
4	6293032	rs12649341	G	A	0.931561	0.0536623	0.00734431	2.75302e-13	12.5602
4	6293337	rs10755148	A	G	0.987668	0.103175	0.016789	7.99655e-10	9.0971
4	6293360	rs10937717	T	A	0.931561	0.0536623	0.00734431	2.75302e-13	12.5602
4	6293490	rs10937718	T	C	0.931561	0.0536623	0.00734431	2.75302e-13	12.5602
4	6293595	rs10937719	C	G	0.9318	0.0532141	0.00735816	4.78326e-13	12.3203
4	6293663	rs184179861	T	C	0.0111533	-0.111275	0.0176595	2.96248e-10	9.52834
4	6293700	rs6838400	C	G	0.931913	0.0537657	0.0073635	2.85697e-13	12.5441
4	6293724	rs10937720	A	G	0.931913	0.0537657	0.0073635	2.85697e-13	12.5441
4	6293856	rs6446481	C	A	0.931593	0.0538	0.00734602	2.4247e-13	12.6153
4	6294004	rs141974389	A	ATC	0.0674338	-0.0543945	0.0073999	1.98184e-13	12.7029
4	6294017	rs28625666	A	T	0.0668593	-0.054084	0.00743314	3.45413e-13	12.4617
4	6294048	rs28729642	C	T	0.0114533	-0.112413	0.0174323	1.1326e-10	9.94592
4	6294479	rs5855907	CA	C	0.931675	0.0536712	0.00735105	2.86756e-13	12.5425
4	6294616	rs4234730	A	G	0.931467	0.0539057	0.00734324	2.1332e-13	12.671
4	6295290	rs7691824	G	A	0.0111466	-0.111222	0.0176648	3.0577e-10	9.51461
4	6295877	rs188514031	G	A	0.0111466	-0.111222	0.0176648	3.0577e-10	9.51461
4	6295919	rs13130845	A	C	0.931588	0.0536103	0.00734538	2.92474e-13	12.5339
4	6295949	rs538927343	G	A	0.0111466	-0.111222	0.0176648	3.0577e-10	9.51461
4	6296051	rs554724470	T	C	0.0111466	-0.111222	0.0176648	3.0577e-10	9.51461
4	6296648	rs4481292	C	T	0.931652	0.053087	0.00734914	5.08882e-13	12.2934
4	6296978	rs113703919	C	A	0.0111466	-0.111222	0.0176648	3.0577e-10	9.51461
4	6297287	rs79408528	C	T	0.0111433	-0.111553	0.0176675	2.72631e-10	9.56442
4	6297660	rs4689397	G	A	0.931706	0.0529059	0.00735312	6.27482e-13	12.2024
4	6298187	rs4234731	A	G	0.930809	0.0523738	0.00731554	8.14946e-13	12.0889
4	6298844	rs546680947	T	C	0.0111333	-0.111582	0.0176752	2.74661e-10	9.5612
4	6299425	rs540568674	T	C	0.0111299	-0.111286	0.0176779	3.07801e-10	9.51173
4	6299445	rs562612530	G	A	0.0111299	-0.111286	0.0176779	3.07801e-10	9.51173
4	6300472	rs4689398	C	T	0.930991	0.0519538	0.00732865	1.35571e-12	11.8678
4	6300980	rs1801206	C	T	0.931041	0.0523781	0.00733453	9.28817e-13	12.0321
4	6301104	rs147974629	G	A	0.0111269	-0.111635	0.0176805	2.72624e-10	9.56444
4	6302228	rs1046314	G	A	0.931378	0.0516191	0.00735422	2.24479e-12	11.6488
4	6302360	rs1046316	A	G	0.931986	0.0504387	0.00738681	8.63132e-12	11.0639
4	6303072	rs9457	G	C	0.931569	0.0514111	0.00736638	2.98233e-12	11.5254
4	6303419	rs557896700	C	T	0.0110328	-0.113262	0.0177587	1.80152e-10	9.74436
4	6304417	rs4580722	C	A	0.931744	0.049749	0.00738247	1.60296e-11	10.7951
4	6304536	rs576579579	A	G	0.0108327	-0.110475	0.0179214	7.09259e-10	9.1492
4	6304677	rs531204618	G	A	0.011325	-0.107734	0.0175505	8.35179e-10	9.07822
4	6305036	rs10937721	G	C	0.932034	0.0506145	0.0073932	7.62001e-12	11.118
4	6305900	rs73071177	G	A	0.0668766	-0.0510611	0.00745516	7.4616e-12	11.1272
4	6305942	rs7682228	G	A	0.0668775	-0.0510895	0.00745498	7.25688e-12	11.1392
4	6307035	rs10001426	T	C	0.0669177	-0.0511211	0.00745382	6.99247e-12	11.1554
4	6307039	rs10009312	G	A	0.0669083	-0.051127	0.00745469	6.99311e-12	11.1553
4	18767390	rs6449416	A	C	0.546718	0.0212398	0.00376103	1.63275e-08	7.78708
4	18767784	rs9684429	A	T	0.455604	0.0247204	0.00376845	5.40527e-11	10.2672
4	18769592	rs1400936	T	A	0.45626	0.024315	0.00376948	1.11854e-10	9.95135
4	18770006	rs7677013	G	A	0.455347	0.0246384	0.00377002	6.36836e-11	10.196
4	18770389	rs1517988	A	G	0.54627	0.0210247	0.00376329	2.31727e-08	7.63502
5	2404052	rs75260422	G	A	0.249372	-0.0251312	0.00422595	2.7392e-09	8.56238
5	56510924	rs459193	A	G	0.530176	0.0285436	0.00371032	1.44592e-14	13.8399
5	56511543	rs464605	C	T	0.529893	0.0284668	0.00371204	1.74724e-14	13.7576
5	56512515	rs392794	C	T	0.530006	0.0285456	0.00371299	1.50334e-14	13.8229
5	56512648	rs465002	C	T	0.530011	0.0285644	0.00371299	1.44505e-14	13.8401
5	56513311	rs256903	C	A	0.5307	0.0285319	0.00371628	1.63174e-14	13.7873
5	56513638	rs173964	A	G	0.530956	0.0287078	0.00371701	1.14014e-14	13.943
5	56514478	rs256904	A	T	0.530425	0.0282989	0.00371723	2.69594e-14	13.5693
5	56515265	rs456867	C	T	0.330192	-0.0254488	0.00393999	1.05656e-10	9.97611
5	56515514	rs459447	G	A	0.328923	-0.025644	0.0039463	8.15184e-11	10.0887
5	56517885	rs405176	G	A	0.630868	0.0234877	0.00385288	1.08945e-09	8.96279
5	56521061	rs455660	T	C	0.618999	0.0242159	0.00381726	2.2482e-10	9.64817
5	96203832	rs4869273	C	T	0.656878	0.0335403	0.00390814	9.40014e-18	17.0269
5	96204485	rs10476663	A	C	0.492207	0.0266327	0.00372406	8.62125e-13	12.0644
5	96239212	rs7716096	C	T	0.494197	0.0264657	0.00371509	1.05462e-12	11.9769
5	96248385	rs10052354	T	C	0.496266	0.026301	0.00371416	1.43491e-12	11.8432
5	96248690	rs10074626	C	T	0.496137	0.0263753	0.00371525	1.26052e-12	11.8994
5	96255748	rs7443470	A	C	0.494005	0.0263913	0.00371595	1.23393e-12	11.9087
5	96256022	rs6882897	G	A	0.493627	0.0265592	0.00371304	8.53289e-13	12.0689
5	96258808	rs72018276	ATG	A	0.493807	0.0265012	0.00371684	1.008e-12	11.9965
5	96259661	rs7706771	C	T	0.493951	0.026618	0.00371748	8.09335e-13	12.0919
5	96260990	rs4355545	A	T	0.496377	0.0262417	0.00371773	1.69032e-12	11.772
5	96261819	rs6868247	A	G	0.4943	0.0263689	0.0037175	1.31664e-12	11.8805
5	96279156	rs4336380	C	T	0.462712	0.0252315	0.00372456	1.25426e-11	10.9016
5	96286021	rs6868724	T	C	0.464634	0.0252762	0.00372686	1.18835e-11	10.9251
5	96286085	rs6864629	A	G	0.464613	0.0253188	0.00372691	1.0986e-11	10.9592
5	96287540	rs7733672	C	T	0.464984	0.0252019	0.00372756	1.37591e-11	10.8614
5	96289194	rs6556914	C	T	0.464419	0.025406	0.00372693	9.34039e-12	11.0296
5	96289844	rs12522310	C	T	0.465303	0.0251356	0.00372909	1.58532e-11	10.7999
5	96290481	rs60590576	AG	A	0.464984	0.0251066	0.00372708	1.63122e-11	10.7875
5	96290539	rs10476666	A	G	0.464911	0.0251316	0.00372663	1.5489e-11	10.81
5	96320353	rs75545598	T	G	0.262437	0.0240241	0.00422455	1.29708e-08	7.88703
5	96373428	rs10476552	T	C	0.329428	-0.0356755	0.00394916	1.67939e-19	18.7748
5	96374664	rs10036439	G	C	0.329443	-0.0357376	0.00394903	1.45036e-19	18.8385
5	96378400	rs6890994	T	C	0.318474	-0.0389865	0.00398323	1.29273e-22	21.8885
5	96379021	rs59139497	A	G	0.320134	-0.038509	0.00397702	3.62018e-22	21.4413
5	96381018	rs7713317	A	G	0.320213	-0.0384167	0.00397427	4.25436e-22	21.3712
5	96381736	rs7722200	T	C	0.329635	-0.0354972	0.0039438	2.26755e-19	18.6444
5	96382499	rs12332295	G	C	0.327977	-0.0358502	0.00394922	1.12134e-19	18.9503
5	96383142	rs10476553	G	C	0.329624	-0.0353777	0.00394516	3.07177e-19	18.5126
5	96383590	rs9285019	C	T	0.329518	-0.0353343	0.00394974	3.7286e-19	18.4285
5	96383963	rs10213965	G	C	0.328898	-0.0353584	0.00395178	3.67887e-19	18.4343
5	96383972	rs10213823	T	C	0.329383	-0.0354654	0.00394722	2.61924e-19	18.5818
5	96384100	rs17085655	A	G	0.329613	-0.0354265	0.00394546	2.76228e-19	18.5587
5	96384219	rs17085658	A	G	0.329613	-0.0354146	0.00394555	2.84479e-19	18.5459
5	96384655	rs7700417	T	C	0.329571	-0.0354313	0.00394593	2.7588e-19	18.5593
5	96387469	rs200155	A	G	0.279927	0.0235018	0.00413826	1.35625e-08	7.86766
5	96387547	rs10661605	C	CTCTTA	0.279512	0.0231528	0.00414539	2.33875e-08	7.63102
5	96387677	rs17085665	G	A	0.321913	-0.0385191	0.00397203	3.13584e-22	21.5036
5	96388635	rs35648612	A	G	0.321809	-0.0385158	0.0039748	3.37752e-22	21.4714
5	96391471	rs2882298	A	G	0.322408	-0.0386796	0.00396912	1.96607e-22	21.7064
5	96391960	rs17085675	A	T	0.322532	-0.0385758	0.00396671	2.39893e-22	21.62
5	96393194	rs6235	C	G	0.322097	-0.0384773	0.00396812	3.16548e-22	21.4996
5	96393702	rs13169290	G	A	0.322103	-0.038486	0.00396855	3.13046e-22	21.5044
5	96396865	rs13168460	A	T	0.320547	-0.0391292	0.00397886	8.14856e-23	22.0889
6	7195451	rs7743323	C	T	0.0430719	-0.0530713	0.00916087	6.91734e-09	8.16006
6	7196090	rs77630070	G	T	0.0422437	-0.0519696	0.00925078	1.93682e-08	7.71291
6	7196091	rs74409395	C	T	0.0422437	-0.0519696	0.00925078	1.93682e-08	7.71291
6	7199299	rs75431224	A	T	0.0432943	-0.0523689	0.00913748	9.99081e-09	8.0004
6	7201991	rs145693428	T	TA	0.0433161	-0.0524476	0.00913445	9.38965e-09	8.02735
6	7203762	rs76207590	A	C	0.0433186	-0.0524409	0.00913406	9.41682e-09	8.0261
6	7212783	rs17603945	G	A	0.0432969	-0.0519183	0.00912776	1.28818e-08	7.89002
6	7213674	rs76052955	A	C	0.0432969	-0.0519183	0.00912776	1.28818e-08	7.89002
6	7214266	rs17672692	C	T	0.0433109	-0.0516396	0.00912609	1.53028e-08	7.81523
6	20540935	rs58761454	C	T	0.51535	0.0238819	0.00371851	1.34526e-10	9.87119
6	20540949	rs9348432	C	T	0.517946	0.023997	0.00371919	1.10568e-10	9.95637
6	20541990	rs7758851	G	A	0.279493	-0.0226122	0.00412641	4.26351e-08	7.37023
6	20543881	rs9368200	C	T	0.516455	0.0241896	0.00371593	7.55465e-11	10.1218
6	20545680	rs9358342	C	T	0.515448	0.0240634	0.00371757	9.64437e-11	10.0157
6	20545881	rs9368201	A	G	0.518264	0.024231	0.00371846	7.22537e-11	10.1411
6	20546170	rs34206163	AAT	A	0.515038	0.0238849	0.00371897	1.34496e-10	9.87129
6	20546595	rs45559831	C	T	0.516052	0.0241464	0.00371581	8.14943e-11	10.0889
6	20549570	rs9348433	C	G	0.518734	0.0240997	0.00371695	8.97683e-11	10.0469
6	20562788	rs9368202	C	T	0.516745	0.0242664	0.0037169	6.65812e-11	10.1766
6	20569757	rs2064321	T	C	0.515228	0.0249797	0.00372229	1.94198e-11	10.7118
6	20570213	rs9358344	C	T	0.517262	0.0248737	0.00372278	2.37382e-11	10.6246
6	20581597	rs7744833	A	G	0.281905	-0.0226094	0.00414076	4.76348e-08	7.32208
6	20581912	rs9460523	A	C	0.5289	0.0266232	0.00374532	1.17957e-12	11.9283
6	20581913	rs9465816	G	T	0.529155	0.0264378	0.00374171	1.60518e-12	11.7945
6	20601462	rs10946393	A	G	0.518727	0.0249288	0.00373716	2.55825e-11	10.5921
6	20601684	rs10946394	A	C	0.516878	0.025134	0.00373629	1.73858e-11	10.7598
6	20602566	rs11964057	A	G	0.518852	0.0250284	0.00373698	2.12809e-11	10.672
6	20602777	rs62397566	G	C	0.280904	-0.0230481	0.00414694	2.73606e-08	7.56287
6	20603594	rs4710936	G	A	0.518804	0.0251325	0.00373863	1.79423e-11	10.7461
6	20605590	rs6925097	T	C	0.518815	0.0251291	0.00373956	1.82644e-11	10.7384
6	20617944	rs6900954	C	T	0.27992	-0.0227087	0.00415499	4.62585e-08	7.33481
6	20618474	rs10456007	G	A	0.279916	-0.0226684	0.00415486	4.88144e-08	7.31145
6	20622732	rs5874775	GCTAT	G	0.638363	0.0298549	0.00387685	1.36052e-14	13.8663
6	20622773	rs1569658	C	A	0.638121	0.029901	0.00387497	1.20378e-14	13.9195
6	20622853	rs16883996	T	C	0.181915	-0.0286605	0.00483239	3.01911e-09	8.52012
6	20622974	rs5028948	T	C	0.636056	0.0288755	0.00386462	7.95628e-14	13.0993
6	20623161	rs6456360	T	C	0.635675	0.0292423	0.00386445	3.84216e-14	13.4154
6	20623170	rs6456362	T	G	0.635675	0.0292423	0.00386445	3.84216e-14	13.4154
6	20623740	rs9465836	G	A	0.636367	0.0291701	0.00386334	4.36144e-14	13.3604
6	20624008	rs7743314	A	G	0.181835	-0.0293771	0.0048285	1.17428e-09	8.93023
6	20624127	rs714831	T	C	0.636315	0.0291491	0.00386284	4.51302e-14	13.3455
6	20624151	rs714830	A	G	0.181855	-0.0292669	0.00482809	1.34931e-09	8.86989
6	20624373	chr6:20624373_GT_G	GT	G	0.636314	0.029151	0.00386283	4.49539e-14	13.3472
6	20624755	rs16884003	A	T	0.179941	-0.029337	0.00485471	1.51657e-09	8.81914
6	20624870	rs9366358	G	A	0.632861	0.0302658	0.00385478	4.139e-15	14.3831
6	20625036	rs9356742	T	C	0.632912	0.0300763	0.00385494	6.13308e-15	14.2123
6	20626178	rs6917599	A	G	0.636288	0.0290559	0.00386281	5.42694e-14	13.2654
6	20626896	rs76779596	C	A	0.180593	-0.0285069	0.00484394	3.98791e-09	8.39926
6	20629627	rs9460535	G	C	0.636078	0.0290263	0.00386384	5.84368e-14	13.2333
6	20629850	rs9465843	A	G	0.634873	0.0291522	0.00386596	4.70057e-14	13.3278
6	20630241	rs9465844	G	A	0.635855	0.0291718	0.00386547	4.48784e-14	13.348
6	20630780	rs10484633	T	C	0.181663	-0.0288558	0.00482932	2.3045e-09	8.63742
6	20641669	rs9465852	G	A	0.467092	-0.037837	0.00371834	2.59211e-24	23.5863
6	20642554	rs6925328	A	G	0.466878	-0.0377501	0.00371427	2.93891e-24	23.5318
6	20644713	rs4710939	A	G	0.463078	-0.0380103	0.00371139	1.31682e-24	23.8805
6	20644895	rs72830669	A	G	0.358571	0.0514454	0.00386663	2.28717e-40	39.6407
6	20645768	rs143684160	AATTTT	A	0.463339	-0.0377623	0.00371049	2.55481e-24	23.5926
6	20648531	rs9460540	A	G	0.451734	-0.0382595	0.00371761	7.85378e-25	24.1049
6	20650177	rs2876576	A	G	0.46337	-0.037627	0.00371245	3.92151e-24	23.4065
6	20650590	rs7766844	G	A	0.358577	0.0514888	0.00386162	1.56174e-40	39.8064
6	20651890	rs2050225	G	C	0.463671	-0.0377179	0.00371108	2.93752e-24	23.532
6	20652486	rs9295474	C	G	0.373763	0.051052	0.00382935	1.59816e-40	39.7964
6	20653569	rs2876582	A	G	0.357119	0.0524707	0.00386791	6.79019e-42	41.1681
6	20654069	rs6456366	G	C	0.356312	0.0526056	0.0038741	5.67611e-42	41.2459
6	20654879	rs9368216	A	G	0.357647	0.0521993	0.00386418	1.47584e-41	40.831
6	20657333	rs4712523	A	G	0.372257	0.0515679	0.0038327	3.05697e-41	40.5147
6	20657634	rs4712524	A	G	0.360148	0.0518982	0.00385644	2.9431e-41	40.5312
6	20658566	rs142204888	G	GTTTGT	0.359232	0.0517041	0.00386284	7.8261e-41	40.1065
6	20658649	rs149618394	TGTAAA	T	0.359934	0.0517833	0.00385758	4.64225e-41	40.3333
6	20658747	rs67077402	A	C	0.360005	0.0518776	0.00385703	3.25221e-41	40.4878
6	20659356	rs6456367	T	A	0.360001	0.0517373	0.00385701	5.306e-41	40.2752
6	20659575	rs6456368	T	C	0.360018	0.0519419	0.00385688	2.57738e-41	40.5888
6	20660500	rs11759505	T	C	0.359988	0.0519854	0.00385649	2.17303e-41	40.6629
6	20660803	rs10946398	A	C	0.359996	0.0519802	0.00385639	2.20252e-41	40.6571
6	20661019	rs7754840	G	C	0.359807	0.0516947	0.00385589	5.84587e-41	40.2332
6	20661611	rs58723416	T	C	0.357363	0.0517189	0.0038705	1.06119e-40	39.9742
6	20661986	rs35456723	T	C	0.359634	0.051698	0.00385885	6.63515e-41	40.1781
6	20662361	rs9368218	G	A	0.359829	0.0517385	0.00385752	5.41418e-41	40.2665
6	20662804	rs4712526	T	A	0.359832	0.0517299	0.00385741	5.54949e-41	40.2557
6	20663401	rs9460546	T	G	0.359822	0.0516895	0.00385749	6.4146e-41	40.1928
6	20665318	rs7748382	G	A	0.35986	0.0517819	0.00385791	4.7389e-41	40.3243
6	20665330	chr6:20665330_GA_G	GA	G	0.357344	0.0518	0.00386328	5.71967e-41	40.2426
6	20665360	rs28665000	G	A	0.357344	0.0518	0.00386328	5.71967e-41	40.2426
6	20665499	rs58048170	T	C	0.357344	0.0518	0.00386328	5.71967e-41	40.2426
6	20665676	rs59036478	A	ATAACTT	0.359578	0.0516199	0.00386087	9.57043e-41	40.0191
6	20665824	rs7752906	G	A	0.359799	0.0517127	0.00385738	5.8852e-41	40.2302
6	20666013	rs2206739	A	G	0.359777	0.0517961	0.00385761	4.44497e-41	40.3521
6	20666015	rs2206738	A	G	0.359581	0.0517367	0.00385892	5.81685e-41	40.2353
6	20667151	rs9358356	T	C	0.356827	0.053276	0.00387851	6.55834e-43	42.1832
6	20667457	rs9356743	C	T	0.424734	0.0351734	0.00375486	7.53331e-21	20.123
6	20667568	rs9350270	A	G	0.465119	0.0417233	0.00373639	6.0973e-29	28.2149
6	20673649	rs7451008	T	C	0.455083	0.0486161	0.00373651	1.11273e-38	37.9536
6	20675561	rs35261542	C	A	0.345154	0.0613074	0.00390007	1.23461e-55	54.9085
6	20680447	rs9348441	T	A	0.347891	0.0607077	0.00389098	7.79769e-55	54.108
6	20682391	rs35612982	T	C	0.346123	0.0609213	0.00389602	4.53378e-55	54.3435
6	20685255	rs9356744	T	C	0.348598	0.0611339	0.00388898	1.23088e-55	54.9098
6	20686342	rs7766070	C	A	0.348112	0.0612712	0.00389246	8.80848e-56	55.0551
6	20686647	rs67131976	C	T	0.345685	0.0615362	0.00389684	3.97736e-56	55.4004
6	20686765	rs9368222	C	A	0.347883	0.0611126	0.00389254	1.68162e-55	54.7743
6	20691297	rs61243430	GAGC	G	0.345502	0.0613011	0.0039	1.26118e-55	54.8992
6	20693466	rs138420022	AT	A	0.345615	0.0612049	0.00389786	1.62356e-55	54.7895
6	20693997	rs4710941	C	T	0.343325	0.061531	0.00390988	9.33827e-56	55.0297
6	20694653	rs2206734	C	T	0.345577	0.0612074	0.00389699	1.52077e-55	54.8179
6	20703721	rs6931514	A	G	0.458775	0.0484971	0.00372905	1.20151e-38	37.9203
6	20704193	rs72830699	G	A	0.455382	0.0483647	0.00372826	1.8415e-38	37.7348
6	20705999	rs6901559	G	A	0.460896	0.0481461	0.00372913	4.10622e-38	37.3866
6	20706749	rs77402376	T	A	0.191293	-0.0357556	0.00477394	6.9401e-14	13.1586
6	20713475	rs1040558	A	G	0.462447	0.0477619	0.0037265	1.38347e-37	36.859
6	20714111	chr6:20714111_C_CT	C	CT	0.459753	0.0478234	0.00373635	1.72914e-37	36.7622
6	20715595	rs10946402	T	G	0.464789	0.0465535	0.00372583	8.3143e-36	35.0802
6	20716022	rs9295478	G	A	0.457082	0.0479899	0.00372389	5.58617e-38	37.2529
6	20716339	rs2328547	A	G	0.461505	0.0473677	0.00372229	4.47141e-37	36.3496
6	20716553	rs3060781	C	CAG	0.461546	0.0473454	0.00372198	4.76125e-37	36.3223
6	20716727	rs2328548	G	A	0.461619	0.0471977	0.00372241	8.05248e-37	36.0941
6	20716815	rs11427712	T	TC	0.461653	0.0472507	0.00372319	6.94747e-37	36.1582
6	20716864	rs6935599	A	G	0.461535	0.0473136	0.00372188	5.28967e-37	36.2766
6	20717024	rs9465871	T	C	0.468511	0.0459252	0.00371622	4.59074e-35	34.3381
6	20717173	rs10946403	A	G	0.461803	0.0472357	0.00372199	6.94133e-37	36.1586
6	20718009	rs2328549	A	T	0.490886	0.0436635	0.00376299	4.09098e-31	30.3882
6	20719001	rs9368224	T	A	0.456395	0.0474284	0.00373267	5.7121e-37	36.2432
6	20719162	rs9358358	A	C	0.456088	0.0472808	0.00373331	9.71699e-37	36.0125
6	20719330	rs9460550	G	A	0.456306	0.0474674	0.00373298	5.06601e-37	36.2953
6	20720587	rs9350272	A	G	0.44322	0.0498675	0.00374479	1.96057e-40	39.7076
6	20720948	rs61128991	G	T	0.442863	0.0504745	0.00374792	2.57999e-41	40.5884
6	20721490	rs9368225	G	A	0.443407	0.0502701	0.00374558	4.80907e-41	40.3179
6	20722826	rs9368226	T	C	0.444244	0.0481476	0.00374575	8.57815e-38	37.0666
6	20724003	rs6903175	A	G	0.444759	0.048337	0.003742	3.76924e-38	37.4237
6	20724019	rs6903744	G	A	0.443379	0.048336	0.00374299	3.95246e-38	37.4031
6	20724327	rs12111351	T	G	0.445011	0.0485943	0.00373969	1.38708e-38	37.8579
6	20724544	rs4712536	C	T	0.354615	-0.0366907	0.0038848	3.61523e-21	20.4419
6	20725009	rs7767391	T	C	0.445045	0.0483655	0.0037299	1.97788e-38	37.7038
6	20725192	rs7747752	G	C	0.445354	0.0483759	0.00372903	1.83361e-38	37.7367
6	20725709	rs6915155	G	T	0.353593	-0.0366877	0.00389264	4.36575e-21	20.3599
6	20735955	rs56017320	C	T	0.333966	0.0329329	0.00399155	1.58865e-16	15.799
6	20736586	rs9688471	C	T	0.33411	0.0330216	0.00398919	1.26578e-16	15.8976
6	20741449	rs72832313	T	C	0.336683	0.0315533	0.00397187	1.96886e-15	14.7058
6	20743270	rs72832315	C	A	0.333624	0.0316194	0.00398057	1.981e-15	14.7031
6	20750483	rs2745933	T	C	0.525788	0.0205924	0.00374396	3.80089e-08	7.42011
6	20754395	rs2745931	T	A	0.334549	0.030655	0.00395739	9.5238e-15	14.0212
6	20754506	rs2745930	T	C	0.334549	0.030655	0.00395739	9.5238e-15	14.0212
6	20755701	rs2819996	G	A	0.334595	0.0307188	0.00395794	8.46088e-15	14.0726
6	20756546	rs2473651	T	C	0.33608	0.0303215	0.00394575	1.54442e-14	13.8112
6	20758091	rs34767457	C	CT	0.474642	-0.020641	0.00374131	3.45302e-08	7.4618
6	20758116	rs2819997	A	G	0.474685	-0.0206796	0.00374099	3.2476e-08	7.48844
6	20758295	rs2819998	C	G	0.664022	-0.0303248	0.00394654	1.55285e-14	13.8089
6	20758473	rs2820000	A	G	0.474737	-0.020642	0.00373993	3.40802e-08	7.4675
6	20758712	rs2820001	G	T	0.663911	-0.0302959	0.00394642	1.64113e-14	13.7849
6	20759044	rs9350280	C	T	0.474574	-0.0208541	0.00374018	2.46985e-08	7.60733
6	20759358	rs55987458	A	C	0.335674	0.0305083	0.0039485	1.11198e-14	13.9539
6	20761066	rs72832326	A	G	0.334708	0.0305508	0.00395358	1.10489e-14	13.9567
6	20761448	rs9465884	C	T	0.474037	-0.0206285	0.00373882	3.44699e-08	7.46256
6	20767240	rs7452218	C	T	0.335559	0.0302915	0.00394891	1.71921e-14	13.7647
6	20770162	rs72832333	C	T	0.335644	0.0302042	0.00394805	2.01563e-14	13.6956
6	20771132	rs72832335	A	G	0.336204	0.0301374	0.00394785	2.29196e-14	13.6398
6	20774179	rs4712545	T	C	0.472416	-0.0211051	0.00373888	1.65733e-08	7.78059
6	20774990	rs6936300	A	G	0.472273	-0.0210518	0.00373984	1.81521e-08	7.74107
6	20775181	rs72832338	G	A	0.335294	0.0312574	0.00395407	2.69537e-15	14.5694
6	20775220	rs6936840	A	G	0.472416	-0.0211051	0.00373888	1.65733e-08	7.78059
6	20775429	rs4493738	A	G	0.337669	0.0310456	0.00394151	3.38845e-15	14.47
6	20778328	rs9465891	T	C	0.472515	-0.0212142	0.00373945	1.40517e-08	7.85227
6	20782662	rs4478387	A	G	0.472485	-0.0211981	0.00373925	1.43849e-08	7.84209
6	20784934	rs9348443	A	G	0.472186	-0.0215284	0.00374139	8.72716e-09	8.05913
6	20786267	rs72832344	C	T	0.337081	0.0312969	0.0039429	2.07713e-15	14.6825
6	20790586	rs72832348	C	T	0.335668	0.0313073	0.00395	2.28145e-15	14.6418
6	20815661	rs72832359	A	G	0.335034	0.0305208	0.00393664	9.03168e-15	14.0442
6	20818162	rs12665734	A	G	0.330001	0.0279681	0.00395477	1.53421e-12	11.8141
6	20819569	chr6:20819569_AC_A	AC	A	0.329543	0.0281869	0.00395888	1.08484e-12	11.9646
6	20819571	rs115309952	C	G	0.329543	0.0281869	0.00395888	1.08484e-12	11.9646
6	20831934	rs9368244	C	T	0.581248	-0.0243004	0.00377082	1.16479e-10	9.93375
6	20832597	rs9350288	A	T	0.581268	-0.0243407	0.00377071	1.08417e-10	9.9649
6	20833205	rs72832371	C	T	0.335048	0.0303496	0.00393524	1.24391e-14	13.9052
6	20833328	rs72832373	G	A	0.335059	0.0303674	0.00393509	1.19779e-14	13.9216
6	20836118	rs9465915	A	G	0.581906	-0.0243556	0.00377226	1.07491e-10	9.96863
6	20836736	rs60568948	T	C	0.335499	0.030189	0.00393277	1.64831e-14	13.783
6	20844005	rs72832379	G	A	0.335667	0.0301107	0.00392558	1.72528e-14	13.7631
6	20844462	rs72832380	G	A	0.336611	0.0297654	0.00392436	3.35034e-14	13.4749
6	20844843	rs7751431	T	A	0.336903	0.0296949	0.003923	3.77054e-14	13.4236
6	20845795	rs6920045	T	C	0.3367	0.0297589	0.0039243	3.39029e-14	13.4698
6	20848156	rs11417705	C	CG	0.58191	-0.0246465	0.00376863	6.17551e-11	10.2093
6	20850149	rs12663147	T	A	0.337047	0.0296203	0.00392436	4.45206e-14	13.3514
6	20856472	rs4712556	A	G	0.583712	-0.0247299	0.00376901	5.34939e-11	10.2717
6	20857694	rs16884229	T	C	0.336288	0.0297936	0.00392527	3.21317e-14	13.4931
6	20857899	rs56091419	G	A	0.334412	0.0301287	0.00393236	1.84568e-14	13.7338
6	20858029	rs4712558	G	C	0.58153	-0.0242311	0.00376305	1.20469e-10	9.91912
6	20860717	rs9350292	A	G	0.662669	-0.0293972	0.00392416	6.85643e-14	13.1639
6	20862380	rs9356757	A	G	0.662838	-0.0297587	0.00392103	3.22992e-14	13.4908
6	20867583	rs10554344	GAC	G	0.335378	0.029753	0.00392984	3.72411e-14	13.429
6	20871435	rs55738226	T	C	0.336052	0.0300022	0.00392862	2.2401e-14	13.6497
6	20872572	rs72832387	A	G	0.336078	0.0300611	0.00392834	1.98527e-14	13.7022
6	20874920	rs62398106	A	T	0.335863	0.0301796	0.00392839	1.57082e-14	13.8039
6	20875581	rs62398107	C	T	0.335832	0.0300901	0.00392809	1.86726e-14	13.7288
6	20876279	rs4077403	G	T	0.33631	0.0300479	0.00392625	1.97412e-14	13.7046
6	20878895	rs62398108	A	G	0.335982	0.0302092	0.00392956	1.50763e-14	13.8217
6	20892569	rs56027426	G	A	0.331457	0.0287639	0.00397148	4.42314e-13	12.3543
6	20894204	rs5874792	A	AT	0.584847	-0.0235888	0.00380274	5.55156e-10	9.25558
6	29947794	rs9260251	C	A	0.022632	0.136261	0.0125858	2.63842e-27	26.5787
6	31187762	rs4713443	T	G	0.580882	0.0230027	0.00374943	8.53876e-10	9.06861
6	31187771	rs4713444	A	G	0.580882	0.0230027	0.00374943	8.53876e-10	9.06861
6	31191009	rs7741806	T	C	0.58088	0.0229832	0.00374957	8.8353e-10	9.05378
6	31193399	rs4711259	A	C	0.580744	0.022921	0.00374837	9.68573e-10	9.01387
6	31195062	rs4713446	C	T	0.580745	0.0228927	0.00374915	1.02353e-09	8.9899
6	31195186	rs4713447	A	G	0.580745	0.0228815	0.00374868	1.03785e-09	8.98387
6	31195329	rs7743722	C	G	0.580722	0.0228925	0.00374818	1.01378e-09	8.99406
6	31197002	rs28362333	T	C	0.5801	0.0231796	0.00375254	6.54836e-10	9.18387
6	31197072	rs28362335	G	A	0.580726	0.0229024	0.00374822	9.97594e-10	9.00105
6	31197124	rs28362336	T	G	0.580728	0.0229092	0.00374819	9.85937e-10	9.00615
6	31198059	rs28362345	T	C	0.542162	0.0222159	0.00371142	2.15791e-09	8.66597
6	31198762	rs9404982	G	A	0.580732	0.0228994	0.00374824	1.00273e-09	8.99881
6	31199393	rs9468891	A	G	0.58047	0.0228862	0.00375015	1.04526e-09	8.98077
6	31200717	rs9366768	G	A	0.580897	0.0228968	0.00374972	1.02241e-09	8.99038
6	31200899	rs9380224	T	C	0.580947	0.0229101	0.0037502	1.00481e-09	8.99792
6	31201661	rs9295962	C	T	0.580988	0.0229231	0.00375107	9.92164e-10	9.00342
6	31202751	rs9263871	A	G	0.54201	0.0221262	0.00371195	2.51565e-09	8.59935
6	31202831	rs9263872	C	T	0.580322	0.0227705	0.0037484	1.24509e-09	8.9048
6	31202936	rs9263873	T	C	0.580326	0.0229095	0.00374854	9.88976e-10	9.00481
6	31203480	rs6921948	A	C	0.42501	0.0219718	0.00374389	4.40123e-09	8.35643
6	31205892	rs6930065	T	C	0.368501	0.0231134	0.00383746	1.7152e-09	8.76569
6	31206156	rs6930462	T	G	0.424975	0.0219013	0.00374396	4.93335e-09	8.30686
6	31207429	rs6914076	A	G	0.424831	0.021724	0.00374459	6.58857e-09	8.18121
6	31208469	rs4410769	C	T	0.42525	0.0217119	0.00374414	6.6891e-09	8.17463
6	31209595	rs4457201	T	C	0.439929	0.0205252	0.00373028	3.7546e-08	7.42544
6	31210547	rs9263928	T	G	0.439968	0.0205261	0.00373008	3.74296e-08	7.42678
6	31210551	rs9263929	G	A	0.439965	0.0205222	0.00373001	3.76306e-08	7.42446
6	31211382	rs9263936	A	C	0.439965	0.0205222	0.00373001	3.76306e-08	7.42446
6	31211601	rs9263938	C	T	0.440054	0.0205684	0.00373117	3.54212e-08	7.45074
6	31211715	rs9263940	C	T	0.440051	0.0205658	0.00373122	3.55715e-08	7.4489
6	31212646	rs9263944	A	G	0.440045	0.0205874	0.00373134	3.44554e-08	7.46274
6	31212903	rs9263947	T	G	0.440045	0.0205874	0.00373134	3.44554e-08	7.46274
6	31213931	rs9263953	T	C	0.440044	0.0205852	0.00373133	3.45716e-08	7.46128
6	31214946	rs9281259	A	AG	0.440046	0.0205867	0.0037313	3.44821e-08	7.46241
6	31215194	rs9263956	C	T	0.440039	0.0205794	0.00373136	3.48855e-08	7.45736
6	31218262	rs9263964	C	T	0.422754	0.0213034	0.00374813	1.32036e-08	7.87931
6	31218468	rs9263967	A	G	0.440205	0.0205177	0.00373043	3.80234e-08	7.41995
6	31218591	rs9263968	G	A	0.440075	0.0205251	0.00373134	3.7887e-08	7.42151
6	31219791	rs9263978	A	G	0.440171	0.0205752	0.00373074	3.49281e-08	7.45683
6	31232987	rs7757622	C	T	0.43444	0.0212067	0.00373782	1.40124e-08	7.85349
6	39065817	rs3765468	G	A	0.209747	0.028029	0.00456053	7.96669e-10	9.09872
6	39065819	rs3765467	G	A	0.240886	-0.0485712	0.00434852	5.90397e-29	28.2289
6	39068402	rs57248948	G	GC	0.209461	0.0276507	0.00456319	1.36863e-09	8.86371
6	39069399	rs144285292	C	T	0.20973	0.0279523	0.00456057	8.85864e-10	9.05263
6	39069886	rs9380826	G	C	0.240892	-0.0486732	0.00434828	4.50133e-29	28.3467
6	39072693	rs9296285	A	G	0.238059	-0.0482097	0.00436679	2.51256e-28	27.5999
6	39073934	rs10305479	C	T	0.208892	0.0283872	0.0045687	5.19831e-10	9.28414
6	39075402	rs2268647	C	T	0.228628	0.029204	0.00442676	4.20589e-11	10.3761
6	39076216	rs2268645	G	A	0.210117	0.0287139	0.00455843	3.0026e-10	9.5225
6	39077806	rs1077680	C	T	0.210575	0.0287954	0.00455264	2.53975e-10	9.59521
6	39078425	rs761387	A	G	0.210487	0.0288592	0.00455452	2.35908e-10	9.62726
6	39078879	rs742761	C	T	0.233495	-0.0491414	0.00442949	1.37591e-28	27.8614
6	39079095	rs761386	C	T	0.209922	0.0293356	0.00455981	1.25081e-10	9.90281
6	39079259	chr6:39079259_CAG_C	CAG	C	0.210076	0.0293374	0.0045599	1.24864e-10	9.90356
6	39110849	rs3823212	G	T	0.0803925	-0.0418298	0.00686313	1.09805e-09	8.95938
6	39113912	rs78992609	G	A	0.0749059	-0.0455559	0.00707699	1.22081e-10	9.91335
6	116923211	rs7770158	T	C	0.374126	-0.0250702	0.00381899	5.23368e-11	10.2812
6	116923513	rs7774506	T	C	0.374189	-0.0249809	0.00381941	6.15154e-11	10.211
6	116923693	rs9320585	A	G	0.374143	-0.0252237	0.00381919	4.00305e-11	10.3976
6	116925266	rs9489067	A	C	0.373985	-0.0250996	0.00381934	4.99091e-11	10.3018
6	116925556	rs4946206	C	T	0.374136	-0.0251785	0.00381929	4.34108e-11	10.3624
6	116925897	rs66592749	ATTAG	A	0.374111	-0.0251069	0.00381912	4.91506e-11	10.3085
6	116926095	rs673065	G	T	0.374111	-0.0251069	0.00381912	4.91506e-11	10.3085
6	116926251	rs673906	A	G	0.374111	-0.0251069	0.00381912	4.91506e-11	10.3085
6	116926529	rs675233	A	G	0.374045	-0.0251992	0.00382014	4.22681e-11	10.374
6	116926552	rs675266	C	T	0.374105	-0.0251491	0.00381875	4.54309e-11	10.3426
6	116926744	rs676152	A	C	0.374068	-0.0250967	0.00381878	4.98422e-11	10.3024
6	116927055	rs611349	T	C	0.374136	-0.0250422	0.00381906	5.50266e-11	10.2594
6	116928221	rs595698	A	C	0.374167	-0.0250536	0.00381946	5.41871e-11	10.2661
6	116928395	rs675811	C	T	0.374099	-0.0251681	0.00381901	4.4067e-11	10.3559
6	116928411	rs675784	C	T	0.373527	-0.025233	0.00382327	4.12979e-11	10.3841
6	116928462	rs596732	T	C	0.374126	-0.0251694	0.00381907	4.39939e-11	10.3566
6	116928684	rs597688	A	G	0.374398	-0.0250973	0.00382028	5.06509e-11	10.2954
6	116929019	rs673055	C	T	0.374044	-0.0251334	0.0038203	4.75478e-11	10.3229
6	116929224	rs661894	G	A	0.374112	-0.0251584	0.00381896	4.47993e-11	10.3487
6	116930280	rs3073158	TAGAC	T	0.373832	-0.025179	0.00382136	4.44297e-11	10.3523
6	116930332	rs625821	A	G	0.374112	-0.0251442	0.00381901	4.59669e-11	10.3376
6	116930363	rs11361585	AT	A	0.371499	-0.0256293	0.00382399	2.05995e-11	10.6861
6	116930500	rs645745	C	T	0.374105	-0.0251505	0.00381904	4.54704e-11	10.3423
6	116930724	rs627551	A	G	0.37409	-0.0251133	0.00381914	4.86071e-11	10.3133
6	116930928	rs643943	T	C	0.374136	-0.0250206	0.00381928	5.7296e-11	10.2419
6	116930973	rs643550	G	A	0.374085	-0.0250776	0.00381907	5.17194e-11	10.2863
6	116931084	rs639170	C	T	0.37414	-0.0250478	0.00381885	5.43534e-11	10.2648
6	116931178	rs639646	A	G	0.374167	-0.0250155	0.00381824	5.71147e-11	10.2433
6	116931596	rs630695	T	G	0.374078	-0.0251025	0.00381904	4.94803e-11	10.3056
6	116932271	rs617426	G	T	0.374078	-0.0251025	0.00381904	4.94803e-11	10.3056
6	116932474	rs616347	A	G	0.374078	-0.0251025	0.00381904	4.94803e-11	10.3056
6	116932702	rs619307	A	C	0.374078	-0.0251025	0.00381904	4.94803e-11	10.3056
6	116932876	rs630434	T	C	0.374078	-0.0251025	0.00381904	4.94803e-11	10.3056
6	116932893	rs630458	A	G	0.373646	-0.0250279	0.00382194	5.83205e-11	10.2342
6	116932961	rs35960019	AG	A	0.374031	-0.0251219	0.00381956	4.81111e-11	10.3178
6	116933119	rs631642	G	A	0.374078	-0.0251025	0.00381904	4.94803e-11	10.3056
6	116933664	rs633898	A	G	0.374122	-0.0252325	0.00381946	3.95356e-11	10.403
6	116934397	rs587174	A	G	0.374098	-0.025333	0.00382005	3.33266e-11	10.4772
6	116934932	rs584917	T	G	0.374098	-0.025333	0.00382005	3.33266e-11	10.4772
6	116935540	rs11320531	TG	T	0.374093	-0.0253329	0.00382002	3.33209e-11	10.4773
6	116935843	rs678375	A	C	0.374713	-0.0252848	0.00381958	3.60964e-11	10.4425
6	116935855	rs674621	T	C	0.374713	-0.0252848	0.00381958	3.60964e-11	10.4425
6	116936036	rs675495	C	T	0.374656	-0.0254089	0.0038211	2.94839e-11	10.5304
6	116936408	rs56234303	CA	C	0.372041	-0.0246999	0.00383314	1.16903e-10	9.93217
6	116936419	rs55915982	T	C	0.372311	-0.0248516	0.00383495	9.18329e-11	10.037
6	116936632	rs678230	C	T	0.3748	-0.025249	0.00382169	3.94139e-11	10.4044
6	116937001	rs71012345	C	CTTGAG	0.374929	-0.0254092	0.00382199	2.97791e-11	10.5261
6	116937037	rs662657	A	G	0.374932	-0.0253855	0.00382199	3.10633e-11	10.5078
6	116937181	rs1761881	G	A	0.374433	-0.02532	0.00382423	3.58128e-11	10.446
6	116937939	rs2782298	G	A	0.625256	0.0253288	0.00382179	3.42684e-11	10.4651
6	116938012	rs2750418	A	G	0.625646	0.0253177	0.00382456	3.61047e-11	10.4424
6	116938028	rs2750417	C	T	0.625238	0.0253446	0.00382163	3.32603e-11	10.4781
6	116938098	rs2782299	C	A	0.627847	0.0257892	0.00382651	1.59398e-11	10.7975
6	116938386	rs2750416	A	G	0.625242	0.0253225	0.00382166	3.45989e-11	10.4609
6	116938417	rs1632019	C	T	0.625242	0.0253225	0.00382166	3.45989e-11	10.4609
6	116938510	rs1631199	G	C	0.625248	0.0253306	0.00382171	3.41276e-11	10.4669
6	116938614	rs1761880	C	A	0.62524	0.0253271	0.00382179	3.43684e-11	10.4638
6	116939067	rs1761879	A	G	0.625237	0.0253129	0.00382174	3.5225e-11	10.4531
6	116939616	rs1741663	G	A	0.625255	0.0252543	0.00382133	3.8881e-11	10.4103
6	116939793	rs1741662	T	C	0.626586	0.0254711	0.00383011	2.93669e-11	10.5321
6	116939846	rs1741661	C	T	0.625405	0.0254334	0.00382113	2.82386e-11	10.5492
6	116940180	rs1761878	T	C	0.625485	0.0253331	0.00382199	3.40874e-11	10.4674
6	116940202	rs1761877	T	C	0.62549	0.0253128	0.00382201	3.53428e-11	10.4517
6	116941287	rs1741657	A	G	0.628011	0.0258693	0.00382604	1.3721e-11	10.8626
6	116942095	rs1761876	A	C	0.625405	0.0254334	0.00382113	2.82386e-11	10.5492
6	116942126	rs1761875	C	T	0.625406	0.0254353	0.00382123	2.81789e-11	10.5501
6	116942146	rs1761874	T	G	0.625406	0.0254353	0.00382123	2.81789e-11	10.5501
6	116942195	rs1741656	G	A	0.625406	0.0254353	0.00382123	2.81789e-11	10.5501
6	116942442	rs1334669	A	G	0.625405	0.0254334	0.00382113	2.82386e-11	10.5492
6	116942560	rs1334668	T	C	0.628011	0.0258693	0.00382604	1.3721e-11	10.8626
6	116942670	rs1741655	G	A	0.625405	0.0254334	0.00382113	2.82386e-11	10.5492
6	116943022	rs10670873	G	GCACAA	0.623912	0.0252676	0.00382939	4.17255e-11	10.3796
6	116943078	rs11414223	T	TA	0.625405	0.0254334	0.00382113	2.82386e-11	10.5492
6	116943389	rs11282512	A	AGCATTAT	0.623853	0.0256149	0.00382692	2.189e-11	10.6598
6	116943550	rs1334667	C	A	0.625051	0.0252652	0.00382112	3.8049e-11	10.4197
6	116943822	rs1761870	G	A	0.627528	0.0255905	0.00382611	2.26484e-11	10.645
6	116943827	rs1741652	G	A	0.624921	0.0251477	0.00382122	4.68665e-11	10.3291
6	116943962	rs1334666	T	C	0.624934	0.0252217	0.00382084	4.09524e-11	10.3877
6	116944658	rs1334664	G	C	0.627716	0.0256043	0.00382513	2.18382e-11	10.6608
6	116944891	rs376060962	TTA	T	0.62386	0.0254676	0.00382345	2.73095e-11	10.5637
6	116944997	rs1761865	T	G	0.625109	0.0251779	0.0038202	4.39138e-11	10.3574
6	116945069	rs1761864	T	A	0.625109	0.0251779	0.0038202	4.39138e-11	10.3574
6	116945086	rs1761863	T	C	0.625109	0.0251779	0.0038202	4.39138e-11	10.3574
6	116945332	rs1741651	T	C	0.625109	0.0251779	0.0038202	4.39138e-11	10.3574
6	116945625	rs1761862	A	G	0.628594	0.0255159	0.00383062	2.72899e-11	10.564
6	116945637	rs1761861	A	G	0.62599	0.0250657	0.00382563	5.69396e-11	10.2446
6	116945826	rs1761860	A	G	0.625109	0.0251779	0.0038202	4.39138e-11	10.3574
6	116946347	rs1618533	G	T	0.625109	0.0251779	0.0038202	4.39138e-11	10.3574
6	116946395	rs1618412	A	T	0.625109	0.0251779	0.0038202	4.39138e-11	10.3574
6	116946687	rs1334663	T	C	0.625109	0.0251779	0.0038202	4.39138e-11	10.3574
6	116946739	rs5879398	TG	T	0.62516	0.0251631	0.00382066	4.53177e-11	10.3437
6	116946805	rs1334662	C	T	0.625109	0.0251779	0.0038202	4.39138e-11	10.3574
6	116946907	rs1413742	T	C	0.625109	0.0251779	0.0038202	4.39138e-11	10.3574
6	116946920	rs1413741	T	C	0.625109	0.0251779	0.0038202	4.39138e-11	10.3574
6	116947014	rs1413740	C	T	0.625109	0.0251779	0.0038202	4.39138e-11	10.3574
6	116947275	rs1334661	A	C	0.625057	0.0253042	0.00382096	3.54492e-11	10.4504
6	116947663	rs1761859	C	T	0.625126	0.0252746	0.00382036	3.70923e-11	10.4307
6	116948095	rs1406985	T	G	0.625126	0.0252746	0.00382036	3.70923e-11	10.4307
6	116948105	rs1406984	T	C	0.624828	0.0253625	0.00382085	3.19263e-11	10.4959
6	116948196	rs1406983	C	A	0.625081	0.0253072	0.00382063	3.51233e-11	10.4544
6	116948478	rs1406981	C	T	0.622423	0.0257712	0.003816	1.44911e-11	10.8389
6	116948497	rs1413739	T	A	0.625126	0.0252746	0.00382036	3.70923e-11	10.4307
6	116948726	rs1334660	G	A	0.627747	0.0256957	0.0038254	1.8601e-11	10.7305
6	116948887	rs1334659	T	C	0.625126	0.0252746	0.00382036	3.70923e-11	10.4307
6	116948931	rs1334658	T	G	0.62514	0.0252688	0.00382047	3.75182e-11	10.4258
6	116949044	rs1334657	C	T	0.625126	0.0252746	0.00382036	3.70923e-11	10.4307
6	116949115	rs1741671	C	G	0.625126	0.0252746	0.00382036	3.70923e-11	10.4307
6	116949170	rs1413738	A	G	0.625126	0.0252746	0.00382036	3.70923e-11	10.4307
6	116949248	rs1413737	T	C	0.627733	0.0257018	0.00382529	1.8375e-11	10.7358
6	116949652	rs1413736	T	G	0.625126	0.0252746	0.00382036	3.70923e-11	10.4307
6	116949963	rs1334656	T	G	0.625126	0.0252746	0.00382036	3.70923e-11	10.4307
6	116950071	rs16849	G	A	0.625126	0.0252746	0.00382036	3.70923e-11	10.4307
6	116950146	rs17175	G	T	0.62531	0.0250705	0.00382153	5.38688e-11	10.2687
6	116950293	rs5879401	CT	C	0.625126	0.0252746	0.00382036	3.70923e-11	10.4307
6	116951026	rs2210714	C	T	0.624917	0.025166	0.00382164	4.5597e-11	10.3411
6	116951184	rs1970175	G	C	0.624917	0.025166	0.00382164	4.5597e-11	10.3411
6	116951453	rs1761847	C	A	0.627733	0.0257018	0.00382529	1.8375e-11	10.7358
6	116952136	rs2353358	T	C	0.624799	0.0251231	0.00382243	4.96336e-11	10.3042
6	116952760	rs3073178	A	ATGACT	0.627526	0.0255941	0.00382655	2.26216e-11	10.6455
6	116952850	rs1741687	G	T	0.624917	0.025166	0.00382164	4.5597e-11	10.3411
6	116952933	rs1413735	A	G	0.624917	0.025166	0.00382164	4.5597e-11	10.3411
6	116953048	rs1618384	C	A	0.627396	0.0255212	0.00382715	2.59438e-11	10.586
6	116953067	rs1360755	G	T	0.624786	0.0250929	0.00382224	5.22227e-11	10.2821
6	116953582	rs1761845	C	T	0.624917	0.025166	0.00382164	4.5597e-11	10.3411
6	116953681	rs1761844	G	T	0.624931	0.0251295	0.0038217	4.86569e-11	10.3129
6	116953836	rs1741684	A	T	0.625126	0.0252746	0.00382036	3.70923e-11	10.4307
6	116954239	rs1741683	C	G	0.625955	0.0252524	0.00382693	4.16486e-11	10.3804
6	116954253	rs1761842	G	A	0.625955	0.0252524	0.00382693	4.16486e-11	10.3804
6	116954273	rs1741682	C	G	0.625842	0.025377	0.00382632	3.31836e-11	10.4791
6	116954331	rs7755339	C	T	0.624917	0.025166	0.00382164	4.5597e-11	10.3411
6	116954366	rs7755357	C	T	0.622211	0.0256624	0.00381729	1.79072e-11	10.747
6	116954482	rs1761841	G	A	0.624917	0.025166	0.00382164	4.5597e-11	10.3411
6	116954609	rs11418256	T	TG	0.624917	0.025166	0.00382164	4.5597e-11	10.3411
6	116954626	rs1741681	G	A	0.624917	0.025166	0.00382164	4.5597e-11	10.3411
6	116955236	rs1741680	T	C	0.62504	0.0252015	0.00382257	4.3306e-11	10.3635
6	116955477	rs1741679	T	C	0.62478	0.0253013	0.00382296	3.64738e-11	10.438
6	116955671	rs1413734	G	A	0.624932	0.0252031	0.00382154	4.26641e-11	10.3699
6	116955779	rs1413732	A	G	0.625142	0.0253116	0.00382026	3.47007e-11	10.4597
6	116955909	rs1741677	T	C	0.624948	0.0252478	0.00382157	3.94465e-11	10.404
6	116956057	rs1413731	G	A	0.6251	0.0252814	0.00382194	3.733e-11	10.4279
6	116956468	rs1741676	A	T	0.624948	0.0252478	0.00382157	3.94465e-11	10.404
6	116956590	rs1334653	C	T	0.624958	0.0252325	0.00382163	4.05573e-11	10.3919
6	116956809	rs768581	T	C	0.624958	0.0252325	0.00382163	4.05573e-11	10.3919
6	116957055	rs768582	C	T	0.624959	0.0252285	0.00382163	4.08387e-11	10.3889
6	116957398	rs1741675	A	C	0.625493	0.0248367	0.0038271	8.62779e-11	10.0641
6	116957444	rs1741674	T	A	0.625344	0.0246355	0.00383211	1.29084e-10	9.88913
6	116958491	rs1321374	T	A	0.617406	0.0234113	0.00384407	1.13036e-09	8.94678
6	116958822	rs1761834	T	G	0.623414	0.0227019	0.00387869	4.83957e-09	8.31519
7	14732254	rs4721364	G	A	0.648825	0.0337895	0.0039783	2.025e-17	16.6936
7	14743925	rs1917552	C	G	0.567576	0.0271555	0.00375048	4.49149e-13	12.3476
7	14743931	rs1917551	C	T	0.567427	0.0271661	0.00375133	4.45187e-13	12.3515
7	14744143	rs60863241	A	G	0.357413	-0.0339322	0.0038736	1.97517e-18	17.7044
7	14744349	rs12699664	A	G	0.568048	0.0273326	0.00374942	3.11942e-13	12.5059
7	14744979	rs1639237	T	A	0.432952	-0.0276135	0.00374906	1.77493e-13	12.7508
7	14746496	rs1723256	T	G	0.426499	-0.0286468	0.00375818	2.50234e-14	13.6017
7	14746623	rs1723255	C	T	0.426609	-0.0282644	0.00375872	5.52241e-14	13.2579
7	14746882	rs1525098	T	C	0.426331	-0.0284224	0.00375697	3.89418e-14	13.4096
7	14747039	rs1525097	A	G	0.426522	-0.0282734	0.0037567	5.25733e-14	13.2792
7	14747089	rs1525096	G	C	0.426522	-0.0282734	0.0037567	5.25733e-14	13.2792
7	14747546	rs1723251	A	G	0.426411	-0.0283804	0.0037564	4.20605e-14	13.3761
7	14747560	rs1639233	T	G	0.426411	-0.0283804	0.0037564	4.20605e-14	13.3761
7	14747705	rs1723250	C	A	0.426424	-0.0283711	0.00375653	4.29522e-14	13.367
7	14748299	rs1723247	A	G	0.428271	-0.0287237	0.00375529	2.04008e-14	13.6904
7	14748496	rs1639234	T	G	0.428063	-0.0287949	0.00375439	1.73503e-14	13.7607
7	14748551	rs1723246	T	C	0.428063	-0.0287949	0.00375439	1.73503e-14	13.7607
[truncated: 2,681 more rows]

## Sheet: Table S4
Supplementary Table 4. Significant loci for fasting glucose in the Taichung Veterans General Hospital (TCVGH) cohort (p<5×10-8)
Chr.	Pos.	SNP	Ref.	Eff.	Eff. Maf	Beta	SE	P	-Log10(P)
2	27508073	rs1260326	T	C	0.510149	0.0423771	0.00763982	2.93324e-08	7.53265
2	27518205	rs780096	C	G	0.512315	0.0428653	0.0076313	1.96007e-08	7.70773
2	27518238	rs780095	A	G	0.512604	0.0428607	0.00762834	1.94224e-08	7.7117
2	44960431	rs9973503	G	T	0.302661	-0.0536468	0.0083199	1.15077e-10	9.93901
2	44961214	rs895636	C	T	0.426683	0.0691508	0.00775907	5.28307e-19	18.2771
2	168898336	rs13387347	T	C	0.4524	0.0433334	0.00772368	2.03607e-08	7.69121
2	168920787	rs78529720	A	G	0.286117	0.0541791	0.00857353	2.66467e-10	9.57436
2	168927903	rs16856247	C	T	0.292338	0.0514193	0.00842664	1.0605e-09	8.97449
2	168933002	rs13389076	G	A	0.313303	0.0454597	0.00830672	4.47019e-08	7.34967
3	185777532	rs13092876	G	A	0.259022	0.0485885	0.00881832	3.61962e-08	7.44134
3	185779764	rs5855072	T	TA	0.259013	0.0485997	0.00881808	3.59046e-08	7.44485
3	185787999	rs4481184	C	T	0.247884	0.0492695	0.00886855	2.79141e-08	7.55418
3	185788196	rs9841201	G	A	0.260253	0.049363	0.00873372	1.60042e-08	7.79577
3	185789069	rs4389513	T	G	0.260253	0.049363	0.00873372	1.60042e-08	7.79577
3	185789104	rs4414887	C	T	0.247884	0.0492695	0.00886855	2.79141e-08	7.55418
3	185789511	rs11705729	A	T	0.260253	0.049363	0.00873372	1.60042e-08	7.79577
3	185790241	rs6765808	C	T	0.260253	0.049363	0.00873372	1.60042e-08	7.79577
3	185790280	rs56068496	AAAATGATTGG	A	0.247884	0.0492695	0.00886855	2.79141e-08	7.55418
3	185790803	rs11927381	T	C	0.260286	0.0493634	0.0087326	1.5933e-08	7.7977
3	185792218	rs7619401	G	A	0.247626	0.0492879	0.00886267	2.7009e-08	7.56849
3	185792402	rs11929397	T	C	0.247626	0.0492879	0.00886267	2.7009e-08	7.56849
3	185792825	rs7633675	T	G	0.260244	0.0494449	0.00873409	1.51752e-08	7.81887
3	185793899	rs4402960	G	T	0.24766	0.0492894	0.00886147	2.68663e-08	7.57079
3	185795508	rs7640539	T	A	0.247761	0.0492822	0.00885915	2.67674e-08	7.57239
3	185795604	rs7651090	A	G	0.24777	0.0493159	0.00885899	2.61752e-08	7.58211
3	185795858	rs7631557	G	C	0.247761	0.0492822	0.00885915	2.67674e-08	7.57239
3	185796401	rs9808924	G	A	0.260387	0.0494235	0.0087311	1.5221e-08	7.81756
3	185796435	rs6786649	C	A	0.247761	0.0492822	0.00885915	2.67674e-08	7.57239
3	185796605	rs6444081	T	C	0.247719	0.0491899	0.00886059	2.85589e-08	7.54426
3	185797143	rs7646518	T	C	0.247761	0.0492822	0.00885915	2.67674e-08	7.57239
3	185797822	rs11716713	G	C	0.247761	0.0492822	0.00885915	2.67674e-08	7.57239
3	185797847	rs7637773	G	A	0.247761	0.0492822	0.00885915	2.67674e-08	7.57239
3	185798732	rs4686696	G	A	0.247761	0.0492822	0.00885915	2.67674e-08	7.57239
3	185799019	rs73061095	T	G	0.260362	0.0492207	0.00873169	1.74593e-08	7.75797
3	185800453	rs11928319	G	C	0.247879	0.0494161	0.00885827	2.44685e-08	7.61139
3	185801122	rs35510946	G	A	0.245387	0.0500061	0.00889327	1.89451e-08	7.7225
3	185801133	rs76922886	G	A	0.245387	0.0500061	0.00889327	1.89451e-08	7.7225
3	185801319	rs71320321	G	A	0.245379	0.0500407	0.00889342	1.85328e-08	7.73206
3	185802060	rs7633811	C	G	0.245387	0.0500061	0.00889327	1.89451e-08	7.7225
3	185802234	rs10544430	TAG	T	0.245387	0.0500061	0.00889327	1.89451e-08	7.7225
3	185802554	rs10428126	T	C	0.245387	0.0500061	0.00889327	1.89451e-08	7.7225
3	185802790	rs6767484	A	G	0.245387	0.0500061	0.00889327	1.89451e-08	7.7225
3	185803160	rs9854769	A	G	0.258054	0.050123	0.00876297	1.07629e-08	7.96807
3	185803208	rs34782298	G	A	0.245387	0.0500061	0.00889327	1.89451e-08	7.7225
3	185803338	rs7615045	A	G	0.258054	0.050123	0.00876297	1.07629e-08	7.96807
3	185806065	rs7646519	G	A	0.258054	0.050123	0.00876297	1.07629e-08	7.96807
3	185808274	rs7630554	A	G	0.254458	0.0510366	0.0088115	7.02358e-09	8.15344
3	185808320	chr3:185808320:CA:C	CA	C	0.256841	0.0513272	0.00878775	5.25044e-09	8.2798
3	185808557	rs73063004	C	T	0.258054	0.050123	0.00876297	1.07629e-08	7.96807
3	185808902	rs11711477	T	A	0.258088	0.0500903	0.00876325	1.10135e-08	7.95807
3	185811292	rs1470579	A	C	0.258088	0.0500903	0.00876325	1.10135e-08	7.95807
3	185811386	rs1470580	T	A	0.258088	0.0500903	0.00876325	1.10135e-08	7.95807
3	185812502	rs6769511	T	C	0.258088	0.0500903	0.00876325	1.10135e-08	7.95807
3	185816694	rs9859406	G	A	0.257733	0.0502232	0.0087736	1.0483e-08	7.97951
3	185819848	chr3:185819848:G:GT	G	GT	0.258533	0.050043	0.00876924	1.16314e-08	7.93437
6	20644895	rs72830669	A	G	0.36356	0.0440767	0.00796553	3.16689e-08	7.49937
6	20649023	rs6456364	A	T	0.364259	0.0445963	0.00795599	2.09638e-08	7.67853
6	20650590	rs7766844	G	A	0.364351	0.0446276	0.00795598	2.04932e-08	7.68839
6	20652486	rs9295474	C	G	0.3791	0.043628	0.00788507	3.17461e-08	7.49831
6	20652534	rs9295475	A	G	0.365087	0.0439652	0.0079579	3.32778e-08	7.47785
6	20653319	rs2328545	G	C	0.364371	0.0446669	0.00795564	1.98906e-08	7.70135
6	20653569	rs2876582	A	G	0.364376	0.0446873	0.00795564	1.95964e-08	7.70782
6	20654069	rs6456366	G	C	0.364376	0.0446873	0.00795564	1.95964e-08	7.70782
6	20654299	chr6:20654299:G:GT	G	GT	0.359664	0.0447124	0.00802252	2.52071e-08	7.59848
6	20654666	rs9358355	T	C	0.365026	0.0442081	0.00795748	2.79131e-08	7.55419
6	20654879	rs9368216	A	G	0.364376	0.0446873	0.00795564	1.95964e-08	7.70782
6	20656569	rs4712522	C	G	0.365696	0.0456265	0.00795491	9.80874e-09	8.00839
6	20657333	rs4712523	A	G	0.37774	0.0437651	0.00789299	2.96785e-08	7.52756
6	20657634	rs4712524	A	G	0.365696	0.0456265	0.00795491	9.80874e-09	8.00839
6	20657781	rs4710940	A	C	0.366322	0.0452231	0.00795613	1.32766e-08	7.87691
6	20658566	rs142204888	G	GTTTGT	0.36412	0.0457389	0.00797582	9.86436e-09	8.00593
6	20658649	rs149618394	TGTAAA	T	0.364723	0.0455643	0.00796748	1.08319e-08	7.9653
6	20658747	rs67077402	A	C	0.364748	0.045524	0.00796801	1.11836e-08	7.95142
6	20659228	rs6906327	G	A	0.366313	0.0450634	0.00795468	1.48371e-08	7.82865
6	20659356	rs6456367	T	A	0.365612	0.0456388	0.00795424	9.69202e-09	8.01359
6	20659575	rs6456368	T	C	0.365612	0.0456388	0.00795424	9.69202e-09	8.01359
6	20660134	rs6456369	T	C	0.36625	0.0452306	0.00795574	1.31827e-08	7.88
6	20660459	rs10946396	G	A	0.36625	0.0452306	0.00795574	1.31827e-08	7.88
6	20660462	rs10946397	A	T	0.36625	0.0452306	0.00795574	1.31827e-08	7.88
6	20660500	rs11759505	T	C	0.365612	0.0456388	0.00795424	9.69202e-09	8.01359
6	20660803	rs10946398	A	C	0.365612	0.0456388	0.00795424	9.69202e-09	8.01359
6	20660912	rs7774594	T	A	0.365243	0.0453621	0.00795795	1.20785e-08	7.91799
6	20661019	rs7754840	G	C	0.365607	0.0456502	0.00795436	9.61533e-09	8.01704
6	20661298	rs9460544	G	T	0.365612	0.0456388	0.00795424	9.69202e-09	8.01359
6	20661319	rs9460545	T	C	0.365612	0.0456388	0.00795424	9.69202e-09	8.01359
6	20661606	rs56676529	C	A	0.363286	0.0448335	0.00796283	1.81464e-08	7.74121
6	20661611	rs58723416	T	C	0.363212	0.0446502	0.00796328	2.07681e-08	7.6826
6	20661882	rs6456370	A	G	0.36625	0.0452306	0.00795574	1.31827e-08	7.88
6	20661986	rs35456723	T	C	0.365519	0.0455406	0.00795545	1.04769e-08	7.97977
6	20662361	rs9368218	G	A	0.365612	0.0456388	0.00795424	9.69202e-09	8.01359
6	20662735	rs4712525	C	T	0.365612	0.0456388	0.00795424	9.69202e-09	8.01359
6	20662804	rs4712526	T	A	0.365612	0.0456388	0.00795424	9.69202e-09	8.01359
6	20663401	rs9460546	T	G	0.365612	0.0456388	0.00795424	9.69202e-09	8.01359
6	20663869	rs9465860	C	T	0.365232	0.045564	0.00795599	1.03207e-08	7.98629
6	20664850	rs742642	G	A	0.362935	0.0447391	0.0079643	1.95527e-08	7.70879
6	20665318	rs7748382	G	A	0.365308	0.0454145	0.00795518	1.14864e-08	7.93982
6	20665330	chr6:20665330:GA:G	GA	G	0.362935	0.0447391	0.0079643	1.95527e-08	7.70879
6	20665360	rs28665000	G	A	0.362935	0.0447391	0.0079643	1.95527e-08	7.70879
6	20665499	rs58048170	T	C	0.362935	0.0447391	0.0079643	1.95527e-08	7.70879
6	20665715	rs7772603	T	C	0.365228	0.0455753	0.00795611	1.02392e-08	7.98973
6	20665791	rs7752780	G	A	0.365232	0.045564	0.00795599	1.03207e-08	7.98629
6	20665824	rs7752906	G	A	0.36524	0.0455156	0.00795629	1.07102e-08	7.9702
6	20666013	rs2206739	A	G	0.365232	0.045564	0.00795599	1.03207e-08	7.98629
6	20666015	rs2206738	A	G	0.365232	0.045564	0.00795599	1.03207e-08	7.98629
6	20667007	rs35540121	TG	T	0.361696	0.0463793	0.00802941	7.71863e-09	8.11246
6	20667151	rs9358356	T	C	0.361902	0.046173	0.00802411	8.78751e-09	8.05613
6	20674460	rs9368219	C	T	0.35045	0.0509741	0.0080249	2.15625e-10	9.6663
6	20675561	rs35261542	C	A	0.352438	0.0515126	0.0080153	1.32313e-10	9.8784
6	20676183	rs34499031	T	TAA	0.349309	0.0511228	0.00806585	2.35861e-10	9.62734
6	20680447	rs9348441	T	A	0.355051	0.0533101	0.00800491	2.79233e-11	10.554
6	20682391	rs35612982	T	C	0.353622	0.05243	0.00800247	5.78022e-11	10.2381
6	20682552	rs60229538	AATGAGATCTCGTGATAACTCTAT	A	0.352333	0.0519529	0.0080229	9.59301e-11	10.018
6	20682933	rs9350271	G	A	0.356051	0.0523839	0.00799578	5.79165e-11	10.2372
6	20685255	rs9356744	T	C	0.356068	0.0523886	0.00799431	5.72254e-11	10.2424
6	20686342	rs7766070	C	A	0.355241	0.0530461	0.00799846	3.36743e-11	10.4727
6	20686647	rs67131976	C	T	0.353394	0.0526534	0.0080035	4.82144e-11	10.3168
6	20686765	rs9368222	C	A	0.355166	0.0531903	0.007999	2.98941e-11	10.5244
6	20687890	rs10440833	T	A	0.354104	0.052239	0.00801748	7.3539e-11	10.1335
6	20691297	rs61243430	GAGC	G	0.352866	0.0521955	0.00801695	7.60248e-11	10.119
6	20693466	rs138420022	AT	A	0.354793	0.0511708	0.00803094	1.89693e-10	9.72195
6	20693997	rs4710941	C	T	0.353321	0.0520705	0.00800818	8.04295e-11	10.0946
6	20694653	rs2206734	C	T	0.353376	0.0519736	0.00800727	8.67272e-11	10.0618
6	20707989	rs10536170	GTATAT	G	0.348145	0.0507832	0.00808174	3.35277e-10	9.4746
7	14858657	rs17168486	C	T	0.491322	0.0470992	0.0077078	1.00518e-09	8.99776
7	15013964	rs10267273	C	T	0.261728	-0.0486869	0.00879216	3.09407e-08	7.50947
7	15014202	rs10238161	A	T	0.264399	-0.0480951	0.00872329	3.54906e-08	7.44989
7	15015991	rs7798124	G	A	0.264508	-0.049188	0.0086622	1.37184e-08	7.8627
7	15024301	rs10228456	C	T	0.683399	0.0551739	0.00827979	2.71803e-11	10.5657
7	15024336	rs10228561	C	T	0.683689	0.0548089	0.0082847	3.76258e-11	10.4245
7	15024565	rs10228796	C	G	0.684125	0.0555733	0.00826663	1.81777e-11	10.7405
7	15024591	rs10258074	A	T	0.684125	0.0555733	0.00826663	1.81777e-11	10.7405
7	15024630	rs2191348	G	T	0.684045	0.0556655	0.00826796	1.6965e-11	10.7704
7	15024684	rs2191349	G	T	0.68786	0.0560269	0.00821746	9.40673e-12	11.0266
7	15025359	rs6947830	G	A	0.688215	0.055722	0.00822121	1.24267e-11	10.9056
7	15025378	rs4719433	T	C	0.685627	0.0553633	0.0082954	2.53425e-11	10.5962
7	15025675	rs1974619	C	T	0.685442	0.05672	0.00829035	7.98114e-12	11.0979
7	15025842	rs1974620	C	T	0.688146	0.0562236	0.0082237	8.25626e-12	11.0832
7	15025939	rs1558317	T	A	0.684352	0.055822	0.00827547	1.55364e-11	10.8086
7	15025987	rs1558318	A	T	0.684352	0.055822	0.00827547	1.55364e-11	10.8086
7	44184122	rs730497	G	A	0.197489	0.0554847	0.00960484	7.69224e-09	8.11395
7	44184343	rs2908289	G	A	0.198537	0.0562059	0.0096302	5.38935e-09	8.26846
7	44186502	rs2971670	C	T	0.19736	0.0555969	0.00960929	7.29178e-09	8.13717
7	44189469	rs1799884	C	T	0.19634	0.0560792	0.00961905	5.59964e-09	8.25184
7	44191617	rs3757840	T	G	0.466931	-0.0435266	0.00763513	1.20353e-08	7.91954
7	44192287	rs6975024	T	C	0.205559	0.0555778	0.00947184	4.46599e-09	8.35008
7	44193234	rs741037	G	A	0.200561	0.0561021	0.0095934	5.02825e-09	8.29858
7	44195138	rs2908286	C	T	0.200057	0.0557032	0.00955173	5.54199e-09	8.25633
7	44196069	rs4607517	G	A	0.200626	0.0552692	0.00954127	6.99853e-09	8.15499
7	44199435	rs12056308	G	A	0.201154	0.0562702	0.00957816	4.27776e-09	8.36878
7	44200725	rs1985469	A	T	0.201185	0.0563958	0.00957854	3.95784e-09	8.40254
7	44200808	rs1004558	C	T	0.201231	0.0568527	0.0095864	3.05282e-09	8.5153
7	44203839	rs2971668	G	C	0.208563	0.0558099	0.00943134	3.30482e-09	8.48085
7	44205461	rs2971667	T	C	0.200344	0.0557553	0.00955418	5.41242e-09	8.26661
7	44206254	rs917793	A	T	0.200273	0.0558227	0.00954809	5.07357e-09	8.29469
7	44209229	rs2908282	G	A	0.200246	0.0557678	0.00954855	5.26015e-09	8.279
7	44212591	rs3840674	CTG	C	0.20058	0.0561545	0.00962206	5.40283e-09	8.26738
7	74618332	rs7800325	T	C	0.15169	-0.0691062	0.0107007	1.07681e-10	9.96786
7	74619286	rs73366469	T	C	0.151405	-0.0682081	0.0106774	1.70525e-10	9.76821
7	74711703	rs117026326	C	T	0.120694	-0.0785275	0.0117345	2.24093e-11	10.6496
7	127613496	rs2233580	C	T	0.108963	0.103877	0.0122619	2.53346e-17	16.5963
7	128219357	rs4728093	G	C	0.126557	0.0681956	0.0115915	4.0663e-09	8.3908
7	128221815	rs71969685	AAGAGAGAGGCCTCACC	A	0.13235	0.0650789	0.0112951	8.40957e-09	8.07523
7	128222749	rs791595	A	G	0.866033	-0.0644488	0.0112248	9.46783e-09	8.02375
7	128223242	rs4731420	G	C	0.132193	0.0649621	0.0112804	8.55128e-09	8.06797
7	128224283	rs791597	A	G	0.864452	-0.0663349	0.0112399	3.63667e-09	8.4393
8	117172544	rs13266634	C	T	0.459174	-0.0669607	0.00770946	3.96038e-18	17.4023
8	117172786	rs3802177	G	A	0.460204	-0.0672857	0.00770466	2.60534e-18	17.5841
8	117173494	rs11558471	A	G	0.463769	-0.0681304	0.0077039	9.76972e-19	18.0101
8	117179236	rs35859536	C	T	0.460739	-0.0669383	0.00771764	4.40474e-18	17.3561
8	117191781	rs9650069	C	T	0.461784	-0.0647025	0.00769833	4.47766e-17	16.3489
9	4267209	rs1571583	A	G	0.623913	-0.0462736	0.00797937	6.73328e-09	8.17177
9	4268004	rs12336304	A	T	0.622619	-0.0469047	0.0080102	4.80314e-09	8.31847
9	4268029	rs13440020	G	A	0.622619	-0.0469047	0.0080102	4.80314e-09	8.31847
9	4268175	rs7019761	C	G	0.622355	-0.0472851	0.00800771	3.56655e-09	8.44775
9	4268785	rs4548236	C	T	0.376621	0.0456652	0.00800173	1.16153e-08	7.93497
9	4282536	rs4380994	A	G	0.518817	-0.052601	0.00775678	1.21383e-11	10.9158
9	4282942	rs3892354	T	G	0.525461	-0.0517585	0.00771846	2.03901e-11	10.6906
9	4283137	rs1574285	G	T	0.545081	-0.0588297	0.0077405	3.0434e-14	13.5166
9	4283682	rs10974435	T	C	0.513489	-0.052745	0.00770584	7.80733e-12	11.1075
9	4285119	rs3934283	C	G	0.454461	0.0585572	0.00773786	3.91135e-14	13.4077
9	4285986	rs10758591	G	C	0.519163	-0.0521457	0.00770577	1.33847e-11	10.8734
9	4287211	rs7024686	G	C	0.518928	-0.0527304	0.00769295	7.30257e-12	11.1365
9	4287466	rs7041847	A	G	0.52092	-0.0521925	0.00769181	1.17891e-11	10.9285
9	4289050	rs7034200	C	A	0.455548	0.0587296	0.00772623	3.01771e-14	13.5203
9	4289196	rs10814914	T	C	0.5195	-0.051695	0.00769303	1.85372e-11	10.732
9	4290085	rs4237150	G	C	0.447182	0.0587584	0.00775026	3.51641e-14	13.4539
9	4290541	rs10116772	C	A	0.441121	0.0578491	0.00777482	1.0298e-13	12.9872
9	4290544	rs10814915	T	C	0.530213	-0.0504327	0.00771714	6.4576e-11	10.1899
9	4290823	rs6476839	A	T	0.447538	0.0578535	0.00775232	8.7087e-14	13.06
9	4291747	rs7020673	C	G	0.482492	0.0513141	0.00768522	2.48203e-11	10.6052
9	4292083	rs10758593	G	A	0.441602	0.0575544	0.00776944	1.3185e-13	12.8799
9	4292152	rs7867224	A	G	0.520046	-0.0493414	0.00771878	1.65767e-10	9.7805
9	4293150	rs10814916	A	C	0.468747	0.0597988	0.00771699	9.55947e-15	14.0196
9	4297421	rs10814918	A	C	0.471481	0.0612003	0.00775596	3.10862e-15	14.5074
9	22132077	rs2383208	A	G	0.386594	-0.0567086	0.00789099	6.80546e-13	12.1671
9	22132879	rs10965248	T	C	0.406612	-0.0605849	0.00781869	9.57983e-15	14.0186
9	22133285	rs10965250	G	A	0.407303	-0.0594301	0.00779505	2.5312e-14	13.5967
9	22134069	rs10811660	G	A	0.406656	-0.0614656	0.00780103	3.40823e-15	14.4675
9	22134095	rs10811661	T	C	0.407392	-0.0609815	0.00778732	5.00601e-15	14.3005
9	22134254	rs10811662	G	A	0.406679	-0.0614316	0.00780482	3.63823e-15	14.4391
10	12208862	rs7100710	A	G	0.417938	-0.0493919	0.00784708	3.13185e-10	9.5042
10	12211598	rs12221133	G	A	0.558264	0.0499401	0.00772711	1.04257e-10	9.98189
10	12213176	rs7896600	G	C	0.562043	0.0521489	0.00772437	1.49307e-11	10.8259
10	12213658	rs11257600	G	T	0.562226	0.0522992	0.00773206	1.36783e-11	10.864
10	12218020	rs10906100	C	T	0.561086	0.0525219	0.00774407	1.20579e-11	10.9187
10	12219811	rs35674932	A	T	0.560738	0.0540577	0.00778338	3.85603e-12	11.4139
10	12219853	rs12780155	T	A	0.561902	0.0536981	0.00776442	4.74369e-12	11.3239
10	12225655	rs4478891	A	G	0.383479	-0.0489747	0.00795737	7.62286e-10	9.11788
10	12231970	rs61848333	C	T	0.362721	0.0444961	0.00806406	3.46111e-08	7.46078
10	12239112	rs34428576	G	A	0.365117	0.0450889	0.00802247	1.92318e-08	7.71598
10	12241162	rs71513320	TAGTA	T	0.56102	0.0536027	0.00776779	5.28196e-12	11.2772
10	12241966	rs35117583	G	GTTC	0.390197	-0.0484352	0.00793044	1.02479e-09	8.98937
10	12245403	rs10906106	C	G	0.637468	-0.0439674	0.00804352	4.63559e-08	7.33389
10	12251769	rs11257621	A	G	0.382668	-0.0467717	0.00795914	4.23634e-09	8.37301
10	12252091	rs12241367	A	G	0.382748	-0.046921	0.00796094	3.81303e-09	8.41873
10	12252662	rs4511202	T	C	0.383844	-0.047033	0.00795347	3.386e-09	8.47031
10	12254622	rs12783654	C	G	0.385114	-0.0472633	0.00795757	2.89296e-09	8.53866
10	12254800	rs11257627	A	G	0.382623	-0.0465311	0.00796451	5.20309e-09	8.28374
10	12260358	rs10906111	C	T	0.559647	0.0517753	0.00777005	2.72218e-11	10.5651
10	12260608	rs10795945	T	C	0.437924	-0.0526633	0.00777715	1.29818e-11	10.8867
10	12261372	rs4747971	T	C	0.438833	-0.0522355	0.00778658	2.00352e-11	10.6982
10	12265895	rs11257655	C	T	0.559296	0.0521317	0.00772271	1.50107e-11	10.8236
10	12267140	rs11257657	C	G	0.56072	0.0517033	0.00774827	2.55253e-11	10.593
10	12272474	rs11257676	G	A	0.380562	-0.0465963	0.00797906	5.281e-09	8.27728
10	12272998	rs10906115	A	G	0.380716	-0.0466091	0.00795539	4.71149e-09	8.32684
11	2810311	rs8181588	T	C	0.406533	-0.0599812	0.00784612	2.15821e-14	13.6659
11	2811852	rs4930008	T	C	0.407293	-0.0615593	0.00786201	5.04369e-15	14.2973
11	2817183	rs163177	T	C	0.467802	0.0736498	0.00770636	1.30247e-21	20.8852
11	2818521	rs2237892	C	T	0.323503	-0.0904305	0.00821695	4.08478e-28	27.3888
11	2822986	rs163182	G	C	0.383325	0.0716973	0.00790394	1.25028e-19	18.903
11	2825839	rs163184	T	G	0.443209	0.0693096	0.0077381	3.52987e-19	18.4522
11	2828300	rs2283228	A	C	0.356574	-0.0770496	0.0080211	8.1315e-22	21.0898
11	2835964	rs2237895	A	C	0.356229	0.0892244	0.00799949	7.83864e-29	28.1058
11	2836003	rs60808706	G	A	0.355068	-0.0972378	0.00802627	1.05857e-33	32.9753
11	2837210	rs2237896	G	A	0.358508	-0.0998909	0.00802287	1.70364e-35	34.7686
11	92940406	rs724030	A	G	0.455753	0.0599981	0.00764437	4.34559e-15	14.362
11	92940662	rs1387153	C	T	0.453038	0.0603455	0.00763913	2.89614e-15	14.5382
11	92944532	rs2121651	T	G	0.453288	0.0602023	0.00764054	3.40367e-15	14.4681
11	92945231	rs6483206	C	T	0.453286	0.0603219	0.00763825	2.94694e-15	14.5306
11	92945972	rs2121650	G	A	0.455895	0.0599471	0.00764406	4.57133e-15	14.34
11	92946032	rs2121649	C	T	0.456411	0.0602808	0.0076451	3.25581e-15	14.4873
11	92946267	rs2121648	G	T	0.453266	0.060273	0.00763536	3.02851e-15	14.5188
11	92946273	rs2121647	G	C	0.453418	0.0603995	0.00763606	2.66768e-15	14.5739
11	92946547	rs1985254	T	C	0.456393	0.0602685	0.00764555	3.31002e-15	14.4802
11	92946612	rs11523890	C	T	0.452859	0.0596797	0.00764045	5.85974e-15	14.2321
11	92947448	rs2166704	T	A	0.455892	0.0601668	0.00763923	3.49453e-15	14.4566
11	92947847	rs10830956	C	T	0.453286	0.0603755	0.00763547	2.7223e-15	14.5651
11	92948068	rs10765572	T	C	0.453266	0.060273	0.00763536	3.02851e-15	14.5188
11	92949438	rs11020114	T	C	0.453471	0.0604612	0.00763686	2.51704e-15	14.5991
11	92949576	rs11020115	G	A	0.452593	0.0625857	0.00770296	4.65251e-16	15.3323
11	92949848	rs11020116	A	C	0.456453	0.0603692	0.00764558	2.98e-15	14.5258
11	92949907	rs10830957	C	T	0.453339	0.0603837	0.00763905	2.78037e-15	14.5559
11	92950166	rs10765573	T	A	0.453339	0.0603837	0.00763905	2.78037e-15	14.5559
11	92950789	rs10830958	T	G	0.453471	0.0604612	0.00763686	2.51704e-15	14.5991
11	92951156	rs7933855	G	A	0.456453	0.0603692	0.00764558	2.98e-15	14.5258
11	92951950	rs10830959	A	G	0.453319	0.0603345	0.00763616	2.85827e-15	14.5439
11	92954846	rs10830960	A	T	0.453452	0.0608191	0.00763654	1.72161e-15	14.7641
11	92956112	rs11020123	C	T	0.456513	0.0605357	0.00764325	2.45481e-15	14.61
11	92956120	rs10765575	A	C	0.456	0.0602745	0.00763784	3.08651e-15	14.5105
11	92956184	rs10741452	A	G	0.453552	0.0605097	0.00763594	2.37356e-15	14.6246
11	92956866	rs7936247	G	T	0.453592	0.0605558	0.00763558	2.25458e-15	14.6469
11	92957495	rs11020124	T	C	0.452812	0.0595799	0.00764339	6.65363e-15	14.1769
11	92958366	rs2166706	T	C	0.456023	0.0600773	0.00763762	3.78642e-15	14.4218
11	92959380	rs7948632	C	T	0.4536	0.0613508	0.00769858	1.65604e-15	14.7809
11	92959391	rs7948640	C	T	0.453057	0.0608183	0.00770698	3.09391e-15	14.5095
11	92962848	rs4331050	G	T	0.43669	0.0644872	0.0077085	6.2338e-17	16.2052
11	92964815	rs10466351	C	T	0.436611	0.0643026	0.0077013	7.14505e-17	16.146
11	92965261	rs10830962	C	G	0.43695	0.0644062	0.00769864	6.22327e-17	16.206
11	92966500	rs7941837	A	T	0.436151	0.0637312	0.00772765	1.68884e-16	15.7724
11	92968430	rs4753426	T	C	0.694944	0.0471931	0.00831337	1.38551e-08	7.85839
11	92975544	rs10830963	C	G	0.429557	0.0631694	0.00771034	2.65358e-16	15.5762
11	92982683	rs1562444	G	A	0.687338	0.0504375	0.00828135	1.13961e-09	8.94324
11	92982750	rs12792653	G	A	0.686985	0.0503179	0.00827746	1.22504e-09	8.91185
11	92983450	rs10765578	C	G	0.686627	0.0498512	0.00827368	1.70838e-09	8.76742
11	92984239	rs4753072	C	A	0.686367	0.0487695	0.00826467	3.65336e-09	8.43731
11	92984309	rs4753073	G	A	0.686124	0.048525	0.00826479	4.37067e-09	8.35945
11	92984467	rs113887439	C	CTCTTTGAGCT	0.686628	0.0488723	0.00828941	3.77064e-09	8.42358
11	92984961	rs1447350	G	C	0.685528	0.0483023	0.00826133	5.06431e-09	8.29548
11	92984997	rs1447351	A	G	0.686194	0.0484601	0.00826959	4.67728e-09	8.33001
11	92986041	rs4611171	T	G	0.686235	0.0484631	0.00826891	4.65331e-09	8.33224
11	92986549	rs4612758	T	G	0.686253	0.0480955	0.00826938	6.08647e-09	8.21563
11	92987568	rs7930067	T	C	0.685982	0.0477186	0.00826954	7.98772e-09	8.09758
11	92988001	rs7930592	T	G	0.685339	0.0475076	0.00826613	9.15977e-09	8.03812
11	92988153	rs1597023	G	A	0.684724	0.0469957	0.00824584	1.21433e-08	7.91566
11	92988621	rs4406791	A	C	0.685301	0.0469931	0.00824967	1.23555e-08	7.90814
11	92988900	rs4753428	T	C	0.685301	0.0469931	0.00824967	1.23555e-08	7.90814
11	92989595	rs1447352	G	A	0.6851	0.0475937	0.00824152	7.77849e-09	8.1091
11	92989629	rs1447353	C	A	0.684992	0.0473514	0.00824518	9.39744e-09	8.02699
11	92990291	rs71064730	T	TA	0.684992	0.0473514	0.00824518	9.39744e-09	8.02699
11	92990522	rs1971186	C	T	0.684838	0.0474157	0.00824532	8.97973e-09	8.04674
11	92991154	rs11020133	G	A	0.683939	0.0467058	0.00824527	1.48782e-08	7.82745
11	92991185	rs7121092	T	C	0.685004	0.0473485	0.00824554	9.4307e-09	8.02546
11	92992074	rs6483212	A	G	0.685247	0.0468739	0.00825237	1.35924e-08	7.8667
11	92992155	rs6483213	A	G	0.685418	0.0470693	0.00825321	1.18739e-08	7.92541
12	31285456	rs77352898	T	C	0.16972	0.0564589	0.0102659	3.83736e-08	7.41597
12	31288245	rs80234489	A	C	0.172298	0.0563905	0.0101489	2.7788e-08	7.55614
12	31299018	rs142985970	A	AAT	0.171505	0.0590899	0.0102132	7.29818e-09	8.13679
15	77193666	rs1867779	C	T	0.347127	0.0453134	0.00816733	2.91251e-08	7.53573
15	77200832	rs12907847	C	T	0.347126	0.0459625	0.0081415	1.66264e-08	7.7792
15	77200914	rs12908262	G	A	0.347126	0.0459625	0.0081415	1.66264e-08	7.7792
15	77201163	rs7163503	C	A	0.347126	0.0459625	0.0081415	1.66264e-08	7.7792
15	77201533	rs12914128	T	C	0.347145	0.0458589	0.00814129	1.78852e-08	7.74751
15	77202686	rs12900433	T	C	0.347145	0.0458589	0.00814129	1.78852e-08	7.74751
15	77214679	rs12916731	C	T	0.346911	0.0453157	0.00814612	2.67721e-08	7.57232
15	77218243	rs4886856	A	G	0.346911	0.0453157	0.00814612	2.67721e-08	7.57232
15	77222977	rs11853460	C	T	0.347231	0.0453633	0.00814187	2.54633e-08	7.59409
15	77227752	rs11630689	C	T	0.347241	0.0453386	0.00814163	2.58831e-08	7.58698
15	77230232	rs4414462	A	C	0.347236	0.0453532	0.00814173	2.56304e-08	7.59124
15	77240369	rs1125617	A	G	0.347625	0.0458189	0.00814987	1.90442e-08	7.72024
15	77241546	rs11632941	A	G	0.347608	0.0458166	0.00815038	1.91134e-08	7.71866
15	77250955	rs12913233	C	T	0.348008	0.046153	0.00815017	1.50293e-08	7.82306
15	77253245	rs2864083	T	G	0.348251	0.0462817	0.00815429	1.39397e-08	7.85575
15	77259103	rs12909924	T	G	0.34851	0.0457322	0.0081474	2.00531e-08	7.69782
15	77292156	rs2175941	T	C	0.348681	0.0455303	0.00812122	2.08509e-08	7.68088
15	77293478	rs11858641	C	T	0.348681	0.0455303	0.00812122	2.08509e-08	7.68088
15	77294833	rs34504274	G	GT	0.348681	0.0455303	0.00812122	2.08509e-08	7.68088
15	77298665	rs62008452	A	G	0.348681	0.0455303	0.00812122	2.08509e-08	7.68088
15	77304383	rs11857294	C	T	0.348989	0.0455182	0.00812025	2.09503e-08	7.67881
15	77316405	rs11636554	G	A	0.349092	0.0460647	0.00811637	1.39561e-08	7.85524
15	77323689	rs4886858	A	G	0.349096	0.0468427	0.00812118	8.10353e-09	8.09133
15	77329463	rs11632966	A	C	0.349327	0.0467609	0.0081163	8.42747e-09	8.0743
15	77336718	rs1493700	T	C	0.349351	0.0467005	0.00811664	8.81936e-09	8.05456
15	77343533	rs7167794	T	C	0.349349	0.0466972	0.00811645	8.83359e-09	8.05386
15	77357089	rs12905951	G	A	0.347692	0.0469934	0.00814793	8.12507e-09	8.09017
15	77360026	rs4886862	T	C	0.349894	0.0466642	0.00813283	9.6883e-09	8.01375
15	77361890	rs8030074	C	T	0.349323	0.0472189	0.00812004	6.1221e-09	8.2131
15	77364456	rs1473922	G	T	0.348777	0.0472098	0.00811052	5.91693e-09	8.2279
15	77365340	rs1565757	C	T	0.348735	0.0473441	0.00810951	5.33556e-09	8.27282
15	77371870	rs12910480	G	C	0.348691	0.0473834	0.00810872	5.16478e-09	8.28695
15	77373506	rs1389436	G	T	0.348632	0.0473596	0.00810638	5.20378e-09	8.28368
15	77378059	rs12914345	A	C	0.348617	0.0471355	0.00810542	6.11485e-09	8.21361
15	77378568	rs7175674	C	T	0.348617	0.0471355	0.00810542	6.11485e-09	8.21361
15	77378874	rs7176302	C	G	0.348617	0.0471355	0.00810542	6.11485e-09	8.21361
15	77381117	rs7166927	C	T	0.348617	0.0471355	0.00810542	6.11485e-09	8.21361
15	77386004	rs10152181	A	G	0.348563	0.0473047	0.00810638	5.4192e-09	8.26606
15	77388120	rs8037561	A	G	0.348563	0.0473047	0.00810638	5.4192e-09	8.26606
15	77389102	rs12906708	A	G	0.348897	0.0474308	0.00811271	5.07393e-09	8.29466
15	77393515	rs1602925	T	C	0.34908	0.0478375	0.00808827	3.36685e-09	8.47278
15	77394544	rs4886515	G	A	0.34908	0.0478375	0.00808827	3.36685e-09	8.47278
15	77396708	rs12911371	C	T	0.34908	0.0478375	0.00808827	3.36685e-09	8.47278
15	77397081	rs12912050	C	T	0.34908	0.0478375	0.00808827	3.36685e-09	8.47278
15	77401592	rs11072653	C	T	0.349541	0.0471076	0.00807767	5.53915e-09	8.25656
15	77403824	rs4886866	A	T	0.349439	0.0473872	0.00808002	4.54613e-09	8.34236
15	77407243	rs11852471	G	A	0.3496	0.0471741	0.00807641	5.24391e-09	8.28034
15	77419377	rs62007299	G	A	0.349639	0.0465902	0.0080771	8.09287e-09	8.0919
15	77421244	rs34591043	A	G	0.351188	0.0461357	0.00806053	1.05263e-08	7.97772
15	77426026	rs8024485	C	A	0.351188	0.0461357	0.00806053	1.05263e-08	7.97772
15	77428883	rs12904938	A	G	0.351403	0.0464359	0.0080625	8.52034e-09	8.06954
15	77449298	rs1565756	G	A	0.354286	0.0466417	0.00806962	7.54921e-09	8.1221
15	77454848	rs7178572	A	G	0.351561	0.0461568	0.00804915	9.88219e-09	8.00515
15	77454934	rs11633054	A	G	0.352902	0.0458125	0.00807554	1.41639e-08	7.84882
15	77466953	rs2055901	G	A	0.351556	0.0463209	0.00804966	8.78101e-09	8.05646
15	77471370	rs8034133	C	G	0.351556	0.0462286	0.00804949	9.38932e-09	8.02737
15	77474214	rs6495240	T	C	0.351795	0.0463496	0.00805336	8.73318e-09	8.05883
15	77475197	rs12324627	A	G	0.351781	0.0461985	0.00805305	9.74352e-09	8.01128
15	77484156	rs952471	C	G	0.351751	0.0460752	0.0080529	1.06563e-08	7.97239
15	77484220	rs952472	A	C	0.351751	0.0460752	0.0080529	1.06563e-08	7.97239
15	77489584	rs965480	A	G	0.3593	0.0465592	0.0080411	7.10379e-09	8.14851
15	77489993	rs12910361	A	G	0.359302	0.046531	0.00804095	7.24898e-09	8.13972
15	77501017	rs1022172	A	G	0.351583	0.0456752	0.00805561	1.44131e-08	7.84124
15	77539677	rs7170877	C	G	0.365572	0.0453395	0.00802024	1.59013e-08	7.79857
20	22575955	rs6036152	A	C	0.139587	-0.0624942	0.0110286	1.47028e-08	7.8326
20	22576461	rs6113722	G	A	0.139469	-0.0626379	0.0110353	1.3904e-08	7.85686
20	22578963	rs6048205	A	G	0.140101	-0.0611222	0.0110091	2.84912e-08	7.54529
20	22580294	rs72470563	T	A	0.139173	-0.0611692	0.0110537	3.15976e-08	7.50035
20	22580744	rs6048206	T	C	0.139535	-0.06074	0.0111215	4.75945e-08	7.32244
Chr., chromosome; Pos., position (GRCh38); Ref., reference allele; Eff., effect allele; Eff. Maf, minor allele frequency in the study cohort; SE, standard error

## Sheet: Table S5
Supplementary Table 5. Significant loci for HbA1c in the meta-GWAS analysis (p<5×10-8)
Chr.	Pos.	SNP	Gene	Ref.	Eff.	Cytoband	Meta-GWAS			TWB		TCVGH		Direction	Reported
							P	-Log10(P)	Effect	P	Effect	P	Effect
1	25215440	rs2375279		C	T	1p36.11	2.195e-11	10.6586	0.0306	2.20296e-11	0.030648			+?	Novel
1	25216993	rs9438866		C	A	1p36.11	4.836e-12	11.3155	0.0284	4.54691e-12	0.0314174	0.126179	0.0147088	++	Novel
1	25434429	rs11802413	MACO1	C	T	1p36.11	2.882e-18	17.5403	0.033	1.47768e-16	0.0346436	0.00345225	0.0258835	++	Novel
1	25434800	rs7541095	MACO1	C	T	1p36.11	2.888e-18	17.5394	-0.033	1.50853e-16	-0.0346332	0.00340732	-0.025937	--	Novel
1	25435433	rs1534954	MACO1	T	A	1p36.11	3.782e-18	17.4223	-0.033	1.55936e-16	-0.0346172	0.00424007	-0.0254977	--	Novel
1	25436314	rs5773125	MACO1	AT	A	1p36.11	2.795e-18	17.5536	-0.0331	1.45705e-16	-0.0346516	0.00340732	-0.025937	--	Novel
1	25436411	rs6699896	MACO1	T	A	1p36.11	1.917e-18	17.7174	-0.0333	1.45705e-16	-0.0346516	0.00254334	-0.027102	--	Novel
1	25437686	rs9438905	MACO1	G	A	1p36.11	2.795e-18	17.5536	-0.0331	1.45705e-16	-0.0346516	0.00340732	-0.025937	--	Novel
1	25438992	rs4233043	MACO1	G	A	1p36.11	2.827e-18	17.5487	-0.033	1.46641e-16	-0.0346482	0.00342278	-0.0259238	--	Novel
1	25439405	chr1:25439405_TAAAC_T		TAAAC	T	1p36.11	1.454e-16	15.8374	0.0346	1.46641e-16	0.0346482			+?	Novel
1	25441118	rs11249250	MACO1	G	A	1p36.11	2.635e-18	17.5792	0.0331	1.36215e-16	0.0346828	0.00342278	0.0259238	++	Novel
1	25442446	rs10903129	MACO1	G	A	1p36.11	3.075e-18	17.5122	-0.033	1.58253e-16	-0.0346048	0.00345225	-0.0258835	--	Novel
1	25442718	rs36055238	MACO1	GA	G	1p36.11	1.387e-16	15.8579	-0.0347	1.39824e-16	-0.034669			-?	Novel
1	25442730	rs10903130	MACO1	T	A	1p36.11	2.701e-18	17.5685	-0.0331	1.39824e-16	-0.034669	0.00342278	-0.0259238	--	Novel
1	25443697	rs11249251	MACO1	G	C	1p36.11	2.701e-18	17.5685	-0.0331	1.39824e-16	-0.034669	0.00342278	-0.0259238	--	Novel
1	25445224	rs6661533	MACO1	G	A	1p36.11	1.401e-16	15.8536	-0.0347	1.41296e-16	-0.0346934			-?	Novel
1	25448152	rs35789222	MACO1	C	CTT	1p36.11	2.434e-18	17.6137	-0.0332	1.55027e-16	-0.0346206	0.00297585	-0.0266754	--	Novel
1	25449191	rs12027110	MACO1	T	A	1p36.11	2.358e-18	17.6275	-0.0333	1.4392e-16	-0.0347626	0.00305684	-0.0266006	--	Novel
1	25449242	rs12027135	MACO1	T	A	1p36.11	3.746e-18	17.4264	-0.033	1.39824e-16	-0.034669	0.00458857	-0.0252706	--	Novel
1	25451252	rs6699113	MACO1	C	T	1p36.11	2.201e-18	17.6574	0.0332	1.39595e-16	0.0346718	0.00297585	0.0266754	++	Novel
1	25451615	rs7554255	MACO1	C	T	1p36.11	2.201e-18	17.6574	0.0332	1.39595e-16	0.0346718	0.00297585	0.0266754	++	Novel
1	25452341	rs4649085	MACO1	G	A	1p36.11	2.037e-18	17.691	0.0333	1.28745e-16	0.0347114	0.00297585	0.0266754	++	Novel
1	25452476	rs4649086	MACO1	T	A	1p36.11	2.738e-18	17.5626	0.0331	1.30277e-16	0.0347056	0.0036675	0.025739	++	Novel
1	25454177	rs34006994	MACO1	C	T	1p36.11	3.259e-18	17.4869	-0.033	1.3334e-16	-0.0346931	0.0041624	-0.025371	--	Novel
1	25456575	rs35497030	MACO1	G	A	1p36.11	2.637e-18	17.5789	0.0331	1.34124e-16	0.0346907	0.00346459	0.0258791	++	Novel
1	25457332	rs34997029	MACO1	G	A	1p36.11	3.594e-18	17.4444	0.033	1.34124e-16	0.0346907	0.0045744	0.0252659	++	Novel
1	25457827	rs36003018	MACO1	G	A	1p36.11	2.641e-18	17.5782	0.0331	1.34124e-16	0.0346907	0.00346893	0.025877	++	Novel
1	25458060	rs35403885	MACO1	G	A	1p36.11	2.641e-18	17.5782	-0.0331	1.34124e-16	-0.0346907	0.00346893	-0.025877	--	Novel
1	25458960	rs35530120	MACO1	G	A	1p36.11	2.641e-18	17.5782	0.0331	1.34124e-16	0.0346907	0.00346893	0.025877	++	Novel
1	25460822	rs61775174	MACO1	G	A	1p36.11	1.49e-18	17.8268	-0.0332	7.43871e-17	-0.0348742	0.00346459	-0.0258791	--	Novel
1	25461707	rs34933589	MACO1	C	T	1p36.11	2.887e-18	17.5396	0.033	1.47266e-16	0.0346477	0.00346893	0.025877	++	Novel
1	25461931	rs35189848	MACO1	G	A	1p36.11	1.34e-18	17.8729	0.0335	7.96563e-17	0.0349887	0.0030678	0.026573	++	Novel
1	25461934	rs35346083	MACO1	C	A	1p36.11	1.34e-18	17.8729	-0.0335	7.96563e-17	-0.0349887	0.0030678	-0.026573	--	Novel
1	25463707	rs34355819	MACO1	T	A	1p36.11	2.912e-18	17.5358	0.033	1.48588e-16	0.0346434	0.00346893	0.025877	++	Novel
1	25464254	rs75263923	MACO1	G	A	1p36.11	4.237e-18	17.3729	0.0329	1.48588e-16	0.0346434	0.00483514	0.0251057	++	Novel
1	25464716	rs34055966	MACO1	G	A	1p36.11	6.362e-18	17.1964	0.0327	2.27979e-16	0.0344279	0.00483514	0.0251057	++	Novel
1	25464913	rs35328183	MACO1	T	A	1p36.11	2.912e-18	17.5358	0.033	1.48588e-16	0.0346434	0.00346893	0.025877	++	Novel
1	25465415	rs34226190	MACO1	G	A	1p36.11	2.871e-18	17.542	-0.033	1.48588e-16	-0.0346434	0.00342784	-0.0259104	--	Novel
1	25465571	rs35743255	MACO1	G	T	1p36.11	2.862e-18	17.5433	-0.033	1.45932e-16	-0.0346524	0.00346893	-0.025877	--	Novel
1	25466424	rs34054126	MACO1	G	A	1p36.11	2.859e-18	17.5438	-0.033	1.45932e-16	-0.0346524	0.00346459	-0.0258791	--	Novel
1	25471632	rs35614701	MACO1	G	A	1p36.11	5.213e-18	17.2829	-0.0329	3.13626e-16	-0.0342834	0.00323214	-0.0265445	--	Novel
1	25474299	rs35431118	MACO1	C	T	1p36.11	1.408e-18	17.8514	-0.0335	7.25698e-17	-0.0350885	0.00337201	-0.0261065	--	Novel
1	25474918	rs61775184	MACO1	C	T	1p36.11	2.287e-18	17.6407	-0.0333	1.04064e-16	-0.0350043	0.00377127	-0.0257932	--	Novel
1	25476604	rs35821610	MACO1	G	C	1p36.11	8.713e-19	18.0598	-0.0338	3.70697e-17	-0.0356657	0.00377609	-0.0257909	--	Novel
1	25478252	rs66566426	MACO1	T	A	1p36.11	5.423e-19	18.2658	-0.0341	2.41209e-17	-0.0359864	0.00354268	-0.0259701	--	Novel
1	25478960	rs35109971	MACO1	T	A	1p36.11	1.05e-18	17.9788	-0.0339	3.34845e-17	-0.0358781	0.00480124	-0.0252943	--	Novel
1	25479621	rs35065124	MACO1	C	T	1p36.11	3.723e-17	16.4291	0.0358	3.75714e-17	0.0358356			+?	Novel
1	25480604	rs35589882	MACO1	C	T	1p36.11	4.795e-17	16.3192	0.0357	4.83794e-17	0.0357452			+?	Novel
1	25482457	rs61775190	MACO1	C	T	1p36.11	5.687e-17	16.2451	0.0357	5.73864e-17	0.0357102			+?	Novel
1	25482566	rs61775191	MACO1	G	A	1p36.11	5.882e-17	16.2305	0.0357	5.9338e-17	0.0356951			+?	Novel
1	25531592	rs35471383		G	A	1p36.11	4.906e-11	10.3093	-0.0282	4.92192e-11	-0.0281848			-?	Novel
1	25531834	rs35793688		G	A	1p36.11	1.827e-12	11.7383	-0.0274	1.01055e-10	-0.027714	0.00497625	-0.025826	--	Novel
1	25532533	rs35260034		G	T	1p36.11	1.163e-10	9.93442	-0.0276	1.16636e-10	-0.0276073			-?	Novel
1	25532809	rs61776810		G	A	1p36.11	2.052e-12	11.6878	-0.0273	1.11071e-10	-0.0276261	0.00507841	-0.0255801	--	Novel
1	25534025	rs35178332		G	A	1p36.11	1.773e-10	9.75129	-0.0275	1.77804e-10	-0.027466			-?	Novel
1	39220538	rs112139327	MACF1	C	A	1p34.3	4.771e-08	7.32139	-0.0231	3.71705e-07	-0.0239253	0.0424591	-0.0197671	--	Novel
1	50432169	rs1278518		C	T	1p32.3	7.406e-17	16.1304	0.0469	2.95367e-13	0.0455011	4.62322e-05	0.0532841	++	Novel
1	50434349	rs1278516		G	A	1p32.3	7.131e-17	16.1468	-0.047	2.82272e-13	-0.0455607	4.66544e-05	-0.0533133	--	Novel
1	50436480	rs146738936		C	CCAAGCA	1p32.3	7.275e-17	16.1382	0.047	2.8784e-13	0.045545	4.66544e-05	0.0533133	++	Novel
1	50438569	rs17106175	FAF1	G	A	1p32.3	6.866e-17	16.1633	-0.047	2.82272e-13	-0.0455607	4.45707e-05	-0.053478	--	Novel
1	50440694	rs12076604	FAF1	C	T	1p32.3	8.224e-17	16.0849	0.0469	3.2123e-13	0.0454509	4.71896e-05	0.0532772	++	Novel
1	50442426	rs72898910	FAF1	G	C	1p32.3	1.633e-16	15.787	0.0461	8.82872e-13	0.0442212	3.06039e-05	0.054198	++	Novel
1	50443069	rs12072155	FAF1	T	A	1p32.3	6.176e-17	16.2093	-0.0471	2.42289e-13	-0.0457008	4.74123e-05	-0.0532623	--	Novel
1	50444313	rs17106184	FAF1	G	A	1p32.3	8.06e-17	16.0937	-0.0469	2.87862e-13	-0.0455649	5.26266e-05	-0.0529692	--	Novel
1	50463103	rs72898921	FAF1	C	T	1p32.3	5.875e-17	16.231	-0.0472	1.93587e-13	-0.0459295	5.84314e-05	-0.0527144	--	Novel
1	50466011	rs72898923	FAF1	C	T	1p32.3	6.465e-17	16.1894	-0.0471	2.12472e-13	-0.0458444	5.84314e-05	-0.0527144	--	Novel
1	50469359	rs17106219	FAF1	C	T	1p32.3	1.596e-16	15.797	-0.0461	7.73873e-13	-0.0443657	3.51538e-05	-0.0538268	--	Novel
1	50477698	rs17106235	FAF1	G	C	1p32.3	1.427e-16	15.8456	0.0462	6.90929e-13	0.0444634	3.53753e-05	0.0538072	++	Novel
1	50478962	rs1474784	FAF1	G	C	1p32.3	1.419e-16	15.848	0.0462	6.90929e-13	0.0444634	3.51538e-05	0.0538268	++	Novel
1	50479854	rs3789576	FAF1	G	T	1p32.3	5.083e-17	16.2939	-0.0473	2.02768e-13	-0.0458776	4.65623e-05	-0.0534577	--	Novel
1	50488456	rs3789577	FAF1	G	A	1p32.3	2.64e-17	16.5784	-0.0478	8.48406e-14	-0.0466842	6.15464e-05	-0.0525568	--	Novel
1	50495549	rs72898950	FAF1	C	T	1p32.3	1.252e-16	15.9024	0.0463	6.08507e-13	0.0445594	3.53753e-05	0.0538072	++	Novel
1	50497846	rs72898951	FAF1	G	C	1p32.3	1.248e-16	15.9038	-0.0463	6.06505e-13	-0.0445629	3.53753e-05	-0.0538072	--	Novel
1	50498186	rs72898953	FAF1	C	T	1p32.3	1.494e-16	15.8256	0.0462	7.26494e-13	0.0444199	3.51267e-05	0.053829	++	Novel
1	50498774	rs113028610	FAF1	C	T	1p32.3	1.895e-16	15.7224	-0.0464	6.10594e-13	-0.0450053	5.80361e-05	-0.0527361	--	Novel
1	50501304	rs72898961	FAF1	G	A	1p32.3	6.936e-17	16.1589	-0.0471	2.18052e-13	-0.0458484	6.15464e-05	-0.0525568	--	Novel
1	50501534	rs57775942	FAF1	G	A	1p32.3	8.585e-16	15.0663	0.0451	3.69116e-12	0.0432106	3.82408e-05	0.0536256	++	Novel
1	50504803	rs10493149	FAF1	G	A	1p32.3	7.356e-17	16.1334	0.0467	3.41932e-13	0.0451215	3.82408e-05	0.0536256	++	Novel
1	50505736	rs72898971	FAF1	G	A	1p32.3	3.687e-17	16.4333	0.0475	1.17688e-13	0.046411	6.15464e-05	0.0525568	++	Novel
1	50506129	rs58446086	FAF1	G	A	1p32.3	4.043e-17	16.3933	0.0475	1.20437e-13	0.0463943	6.65977e-05	0.052316	++	Novel
1	50507592	rs59622625	FAF1	C	T	1p32.3	6.811e-17	16.1668	-0.0468	3.39292e-13	-0.0451689	3.53753e-05	-0.0538072	--	Novel
1	50510299	rs72898974	FAF1	C	T	1p32.3	2.87e-16	15.5421	-0.0466	5.1324e-13	-0.0455977	0.000115006	-0.051283	--	Novel
1	50512006	rs113834846	FAF1	G	C	1p32.3	3.82e-16	15.4179	0.0465	6.79535e-13	0.0453617	0.000115006	0.051283	++	Novel
1	50515533	rs1846522	FAF1	G	A	1p32.3	9.216e-16	15.0355	-0.0455	2.27907e-12	-0.0439368	7.52199e-05	-0.0522532	--	Novel
1	50521075	rs72898980	FAF1	G	A	1p32.3	3.556e-16	15.449	0.0465	6.49699e-13	0.0454116	0.000111682	0.0513815	++	Novel
1	50522155	rs3827731	FAF1	G	A	1p32.3	4.071e-16	15.3903	0.0464	7.40504e-13	0.0452439	0.000111682	0.0513815	++	Novel
1	50527084	rs59029934	FAF1	C	T	1p32.3	4.292e-16	15.3673	-0.0464	9.1568e-13	-0.0450764	9.22239e-05	-0.0520228	--	Novel
1	50534023	rs56985406	FAF1	G	A	1p32.3	3.993e-16	15.3987	-0.0464	8.49696e-13	-0.0451693	9.2821e-05	-0.0520013	--	Novel
1	50540120	rs57490213	FAF1	G	A	1p32.3	3.133e-16	15.504	-0.0466	6.70049e-13	-0.045359	9.2821e-05	-0.0520013	--	Novel
1	50544471	rs60848584	FAF1	C	T	1p32.3	4.558e-16	15.3412	-0.0463	9.70537e-13	-0.0450111	9.22239e-05	-0.0520228	--	Novel
1	50553778	rs3789581	FAF1	C	T	1p32.3	5.843e-16	15.2334	0.0461	1.25966e-12	0.0446981	8.99206e-05	0.0520887	++	Novel
1	50556195	rs147696085	FAF1	G	A	1p32.3	2.063e-16	15.6855	-0.047	4.3603e-13	-0.0459058	9.57606e-05	-0.051891	--	Novel
1	50558188	rs115072809	FAF1	C	T	1p32.3	6.173e-16	15.2095	-0.046	1.32181e-12	-0.0446567	9.05048e-05	-0.0520672	--	Novel
1	50561719	rs3789582	FAF1	G	A	1p32.3	5.777e-16	15.2383	-0.0461	1.28837e-12	-0.0446795	8.63445e-05	-0.0522199	--	Novel
1	50571988	rs143778922	FAF1	GT	G	1p32.3	5.705e-16	15.2437	0.0461	1.14617e-12	0.0447816	9.79271e-05	0.0518276	++	Novel
1	50587913	rs72900903	FAF1	G	A	1p32.3	5.385e-16	15.2688	0.0461	1.33456e-12	0.0446483	7.61543e-05	0.0526036	++	Novel
1	50602985	rs57400675	FAF1	C	T	1p32.3	6.256e-16	15.2037	-0.046	1.10905e-12	-0.0447948	0.000114065	-0.051149	--	Novel
1	50606625	rs112516611	FAF1	G	A	1p32.3	6.357e-16	15.1967	-0.046	1.12062e-12	-0.0447869	0.000114799	-0.0511275	--	Novel
1	50606715	rs111901479	FAF1	G	A	1p32.3	8.004e-16	15.0967	-0.0458	1.40436e-12	-0.0446031	0.000114799	-0.0511275	--	Novel
1	50629523	rs72900922	FAF1	G	A	1p32.3	7.11e-16	15.1481	-0.0459	1.19187e-12	-0.0447298	0.000121456	-0.0509554	--	Novel
1	50635944	rs72900926	FAF1	G	C	1p32.3	7.199e-16	15.1427	0.0459	1.20019e-12	0.0447329	0.000122235	0.0509339	++	Novel
1	50642287	rs72900932	FAF1	C	T	1p32.3	6.912e-16	15.1604	0.0459	1.15933e-12	0.0447533	0.000121456	0.0509554	++	Novel
1	50650446	rs112045565	FAF1	G	C	1p32.3	4.393e-16	15.3572	0.0464	8.66552e-13	0.0450266	9.75042e-05	0.0528139	++	Novel
1	50652855	rs72900938	FAF1	C	T	1p32.3	5.544e-16	15.2562	0.0461	9.34753e-13	0.0449633	0.000121456	0.0509554	++	Novel
1	50655854	rs76852824	FAF1	C	T	1p32.3	5.901e-16	15.2291	0.046	9.34753e-13	0.0449633	0.000130687	0.0506748	++	Novel
1	50658907	rs72900940	FAF1	C	T	1p32.3	5.984e-16	15.223	-0.046	9.44921e-13	-0.0449547	0.000131113	-0.0506663	--	Novel
1	50661242	rs72900944	FAF1	C	T	1p32.3	1.202e-15	14.9201	-0.0456	1.31989e-12	-0.0446932	0.000195218	-0.0498389	--	Novel
1	50661852	rs12098132	FAF1	C	A	1p32.3	3.498e-15	14.4562	-0.0447	3.21758e-12	-0.043708	0.000233179	-0.0492765	--	Novel
1	50661864	rs149126847	FAF1	C	CTT	1p32.3	2.018e-15	14.6951	0.0453	2.19559e-12	0.044263	0.000195218	0.0498389	++	Novel
1	50670601	rs116692933	FAF1	C	T	1p32.3	3.569e-16	15.4475	0.0464	4.02638e-13	0.0456291	0.000192823	0.0498825	++	Novel
1	50671204	rs12070594	FAF1	C	A	1p32.3	7.445e-16	15.1281	-0.0455	1.17369e-12	-0.0443218	0.000128278	-0.0508484	--	Novel
1	50673329	rs57254915	FAF1	G	T	1p32.3	3.585e-16	15.4455	-0.0464	3.99998e-13	-0.0456333	0.000195218	-0.0498389	--	Novel
1	50674964	rs12091972	FAF1	C	A	1p32.3	6.638e-16	15.178	0.0456	1.05928e-12	0.0443771	0.000126635	0.0508924	++	Novel
1	50677993	rs72900956	FAF1	G	T	1p32.3	3.267e-16	15.4859	-0.0464	3.64677e-13	-0.0456784	0.000195218	-0.0498389	--	Novel
1	50680136	rs72900957	FAF1	G	A	1p32.3	2.708e-16	15.5674	0.0466	3.01949e-13	0.0458232	0.000195856	0.0498577	++	Novel
1	50684148	rs112108602	FAF1	AG	A	1p32.3	3.434e-16	15.4642	0.0459	7.89138e-13	0.0446132	8.46694e-05	0.0516891	++	Novel
1	50696456	rs58029717	FAF1	G	A	1p32.3	1.59e-16	15.7986	0.0468	2.91327e-13	0.0458478	0.000113211	0.0510859	++	Novel
1	50700630	rs12063007	FAF1	G	T	1p32.3	3.295e-16	15.4821	-0.0459	8.52005e-13	-0.0445438	7.37033e-05	-0.0520566	--	Novel
1	50707931	rs12086130	FAF1	C	T	1p32.3	3.852e-16	15.4143	-0.0458	1.02151e-12	-0.0443865	7.11219e-05	-0.0521601	--	Novel
1	50713843	rs115100714	FAF1	G	A	1p32.3	1.613e-13	12.7924	-0.0405	6.59956e-11	-0.0395327	0.00055457	-0.0448598	--	Novel
1	50724642	rs72900979	FAF1	C	T	1p32.3	4.466e-17	16.3501	0.0471	8.36348e-14	0.0462019	0.00011095	0.0511421	++	Novel
1	50724787	rs72900982	FAF1	C	T	1p32.3	4.698e-17	16.3281	-0.0471	8.36348e-14	-0.0462019	0.00011749	-0.0509597	--	Novel
1	50725260	rs59318346	FAF1	C	A	1p32.3	3.553e-16	15.4494	-0.0459	9.42305e-13	-0.0444576	7.12874e-05	-0.0521539	--	Novel
1	50726263	rs11205766	FAF1	T	A	1p32.3	6.732e-16	15.1719	-0.0455	9.42305e-13	-0.0444576	0.000148784	-0.0501273	--	Novel
1	50727084	rs72900983	FAF1	C	T	1p32.3	4.466e-17	16.3501	0.0471	8.36348e-14	0.0462019	0.00011095	0.0511421	++	Novel
1	50728312	rs12090545	FAF1	G	A	1p32.3	9.14e-17	16.0391	0.0462	2.4534e-13	0.044943	7.12874e-05	0.0521539	++	Novel
1	50731643	rs111580012	FAF1	C	A	1p32.3	1.745e-16	15.7582	-0.0467	3.23188e-13	-0.04576	0.000111608	-0.0511189	--	Novel
1	50734464	rs12091670	FAF1	G	A	1p32.3	4.563e-17	16.3407	0.0471	8.26917e-14	0.0462104	0.000115203	0.0510108	++	Novel
1	50735752	rs57793888	FAF1	G	A	1p32.3	4.526e-17	16.3443	0.0471	8.36348e-14	0.0462019	0.000112686	0.0510838	++	Novel
1	50740088	rs72900998	FAF1	C	T	1p32.3	4.577e-17	16.3394	0.0471	8.36348e-14	0.0462019	0.000114101	0.0510459	++	Novel
1	50742204	rs113818968	FAF1	C	CT	1p32.3	4.526e-17	16.3443	-0.0471	8.36348e-14	-0.0462019	0.000112686	-0.0510838	--	Novel
1	50742902	rs76589723	FAF1	G	A	1p32.3	1.745e-16	15.7582	-0.0467	3.23188e-13	-0.04576	0.000111608	-0.0511189	--	Novel
1	50743476	rs79090772	FAF1	C	T	1p32.3	1.76e-16	15.7545	0.0467	3.23188e-13	0.04576	0.000112686	0.0510838	++	Novel
1	50743501	rs147982975	FAF1	C	CATTTTTAGT	1p32.3	1.745e-16	15.7582	0.0467	3.23188e-13	0.04576	0.000111608	0.0511189	++	Novel
1	50747124	rs72902706	FAF1	C	A	1p32.3	4.489e-17	16.3479	0.0471	8.36348e-14	0.0462019	0.000111608	0.0511189	++	Novel
1	50748005	rs72902708	FAF1	C	T	1p32.3	9.083e-17	16.0418	-0.0462	2.42656e-13	-0.0449514	7.17151e-05	-0.0521311	--	Novel
1	50751413	rs113730976	FAF1	C	T	1p32.3	8.688e-17	16.0611	0.0463	2.32225e-13	0.0449705	7.17151e-05	0.0521311	++	Novel
1	50752167	rs2137676	FAF1	G	C	1p32.3	4.357e-17	16.3608	0.0471	8.11621e-14	0.0462026	0.000111608	0.0511189	++	Novel
1	50753516	rs12073283	FAF1	G	C	1p32.3	1.569e-16	15.8044	0.0468	2.88615e-13	0.0458313	0.000112686	0.0510838	++	Novel
1	50754619	rs12064411	FAF1	G	A	1p32.3	1.141e-17	16.9427	0.0478	2.14217e-14	0.0471394	0.000112686	0.0510838	++	Novel
1	50755008	rs111352324	FAF1	C	T	1p32.3	4.106e-17	16.3866	0.0471	7.59384e-14	0.0462557	0.000112686	0.0510838	++	Novel
1	50755431	rs113611257	FAF1	G	A	1p32.3	3.977e-17	16.4004	-0.0471	7.41994e-14	-0.0462759	0.000111608	-0.0511189	--	Novel
1	50755734	rs112282787	FAF1	C	T	1p32.3	4.085e-17	16.3888	0.0471	7.61935e-14	0.0462586	0.000111608	0.0511189	++	Novel
1	50757330	rs72902722	FAF1	C	T	1p32.3	9.372e-17	16.0282	0.047	1.45106e-13	0.0461767	0.000137499	0.0505279	++	Novel
1	50757591	rs12063943	FAF1	C	T	1p32.3	4.973e-17	16.3034	0.047	7.695e-14	0.0462505	0.000137499	0.0505279	++	Novel
[truncated: 5,250 more rows]

## Sheet: Table S6
Supplementary Table 6. Variants reported to be associated with HbA1c levels
[truncated: 1,092 more rows]

## Sheet: Table S7
Supplementary Table 7. Independent variants for HbA1c in the meta-GWAS analysis (p<5×10-8)
[truncated: 127 more rows]

[truncated: 13 more sheets: Table S8, Table S9, Table S10, Table S11, Table S12, Table S13, Table S14, Table S15, Table S16, Table S17, Table S18, Table S19, Table S20]
